# Supplementary material for: Integration of mRNA and miRNA Analysis Sheds New Light on the Muscle Response to Heat Stress in Spotted Sea Bass (Lateolabrax maculatus)
Source: Int J Mol Sci. 2024 Nov 11;25(22):12098. doi: 10.3390/ijms252212098 (PMC11594061; doi:10.3390/ijms252212098)
Supplement: Supplementary file 1 [file ijms-25-12098-s001.zip]

Archive with 2 entries (2 files):
- Supplementary Figure.pdf
- Supplementary Table-final.xlsx
