# Supplementary material for: Integration of mRNA and miRNA Analysis Sheds New Light on the Muscle Response to Heat Stress in Spotted Sea Bass (Lateolabrax maculatus)
Source: Int J Mol Sci. 2024 Nov 11;25(22):12098. doi: 10.3390/ijms252212098 (PMC11594061; doi:10.3390/ijms252212098)
Supplement: Supplementary file 1 [file ijms-25-12098-s001.zip › Supplementary Table-final.xlsx]

## Sheet: Supplementary Table S1
Supplementary Table 1 Primers used for qPCR and RT-PCR validation of RNA-seq
Gene name	Forward primer (5’-3’)	Reverse primer (5’-3’)	Type
MRTO4	CACCTGTTCGTGTTCTCCGT	TCCTCGTAGATACTTGCTGACC	qPCR
HSP90B1	CGACAGGTCTTCTGTTTGCAC	TTCTGGAGCCATCTCTGCTTT	qPCR
HSPA5	TGACACCTGAGGATATTGAGCG	TCCACTGCCTTCTCAATGGT	qPCR
hsp70.2	CCTCATCCAGGTCTACG	CTGCTCATCCTCGCTAA	qPCR
nop56	ACAGAGCCCTAAAGACTCGT	CGCTCACCAGAGAAACAGTCA	qPCR
METTL21C	AACAAGCCACAGTAAGAGGT	TGCTTATTGAACTGGCGACT	qPCR
18s	GGGTCCGAAGCGTTTACT	ACCTCTAGCGGCACAA	Reference gene
FAM195A	CAATCGCCTGAACGGGA	GCACACTTGAGAAAGGAGGAA	RT-PCR
PABPC1	AAAAGTGGCGTGGGAAACAT	GTAAACTCCTTCGCTCGGGC	RT-PCR

## Sheet: Supplementary Table S2
Supplementary Table 2 Primers used for miRNA-seq validation
Gene name	Forward primer (5’-3’)	Reverse primer (5’-3’)	Type
MYOM2	TGATGACCAAGAGGGTGGATTT	ACCATTTGACGATGGGCCTC	Target gene
DNAJC7	AGCCATTGAAGACTGCACCA	CTCAGTGGCGTTCTTGCCTA	Target gene
CYB5R3	CACAGGGATCACTCCCATGC	CAGTCTTCAGGTGCTCGGTC	Target gene
fru-miR-30c	GCGCGTGTAAACATCCTACAC	AGTGCAGGGTCCGAGGTATT	DEM
ssa-miR-200b-5p	CGCGCATCTTACCTGACAGT		DEM
novel-miR-77	CGCGTGGACGGAGAACTGAT		DEM
novel-miR-231	CGCGTATGGCTTTTTATTCCT		DEM
novel-miR-422	CGCGTCAGACGTTGAACGAC		DEM
novel-miR-433	CGCGCGTTAAGACTTGCAGT		DEM
18s	GGGTCCGAAGCGTTTACT	ACCTCTAGCGGCACAA	Reference gene for target gene
U6	CTCGCTTCGGCAGCACA	AACGCTTCACGAATTTGCGT	Reference gene for DEM

## Sheet: Supplementary Table S3
Supplementary Table 3 Statistical information on mRNA sequencing data
Sample	Raw Reads	Clean Reads	Raw Base (G)	Clean Base (G)	Effective Rate (%)	Error Rate (%)	Q20(%)	Q30(%)	GC Content (%)	Mapping Rate (%)
control-1	43228000	41148478	6.48	6.13	95.19	0.03	97.67	92.91	50.71	0.9645
control-2	44252080	42444514	6.64	6.34	95.92	0.03	97.8	93.19	50	0.9642
control-3	41312698	39266056	6.2	5.86	95.05	0.03	97.57	92.61	50.11	0.9661
H6-1	42546688	40418662	6.38	6.03	95	0.03	97.61	92.75	49.89	0.9571
H6-2	44950754	42571632	6.74	6.36	94.71	0.03	97.54	92.56	49.96	0.9587
H6-3	43592952	41633088	6.54	6.19	95.5	0.03	97.71	92.96	50.01	0.9491
H12-1	53456508	51128044	8.02	7.63	95.64	0.03	97.7	92.89	49.93	0.9522
H12-2	43259194	41424936	6.49	6.18	95.76	0.03	97.71	92.96	49.93	0.9606
H12-3	45505628	43354176	6.83	6.46	95.27	0.03	97.67	92.91	50.47	0.9609
H24-1	68770900	60250706	10.32	8.93	87.61	0.04	95.57	89.72	50.14	0.8844
H24-2	39692098	37891992	5.95	5.65	95.46	0.03	97.7	92.93	50.04	0.9623
H24-3	40586182	38740414	6.09	5.78	95.45	0.03	97.69	92.91	50.28	0.9613
H48-1	41767982	39769448	6.27	5.94	95.22	0.03	97.67	92.91	50.63	0.9603
H48-2	40408842	38490482	6.06	5.74	95.25	0.03	97.62	92.74	50.43	0.9564
H48-3	44235070	42220500	6.64	6.3	95.45	0.03	97.67	92.88	50.11	0.9597
H72-1	41712910	39603922	6.26	5.9	94.94	0.03	97.65	92.84	50.48	0.9544
H72-2	45737964	43733992	6.86	6.52	95.62	0.03	97.74	93.07	50.51	0.9553
H72-3	45537568	43213654	6.83	6.45	94.9	0.03	97.49	92.37	50.56	0.9573

## Sheet: Supplementary Table S4
Supplementary Table 4 Summary statistics of miRNA sequencing data
Sample	Raw Reads	Raw Bases(G)	Error rate (%)	Q20(%)	Q30(%)	GC content (%)
CG-1	12968696	0.65	0.01	99.22	97.24	46.59
CG-2	12362073	0.62	0.01	98.52	95.79	47.69
CG-3	13401120	0.67	0.01	99.21	97.09	47.02
HG-1	14781707	0.74	0.01	99.19	97.18	47.98
HG-2	13945485	0.7	0.01	99.17	96.91	47.47
HG-3	12141868	0.61	0.01	99.17	96.87	46.56

## Sheet: Supplementary Table S5
Supplementary Table 5 Reads number of data filtering and annotation statistics for small RNAs
Types	CG-1	CG-2	CG-3	HG-1	HG-2	HG-3
Total reads	12968696	12362073	13401120	14781707	13945485	12141868
5_adapter_contamine	72135	71049	81410	86110	91285	62415
3_adapter	64550	37654	43785	50633	71652	53956
Low quality	59216	69376	65323	74749	65747	56643
N > 5	0	0	0	0	0	0
Reads>35	534558	462812	407617	89248	836090	293053
Reads<18	192499	154881	328195	295649	190926	207343
Clean reads	12045738	11566301	12474790	14185318	12689785	11468458
Mapping rate	0.9373	0.8866	0.9196	0.9452	0.9264	0.9452
Unmapping rate	0.0627	0.1134	0.0804	0.0548	0.0736	0.0548
Mapped sRNA	11290172	10254348	11471996	13407521	11755585	10839984
Unmapped sRNA	755566	1311953	1002794	777797	934200	628474
rRNA	189400	154831	262837	383485	276559	147742
tRNA	1021233	976126	831788	1165112	2085177	723967
snRNA	8623	5578	16335	4861	3344	2804
snoRNA	12101	9414	15260	19011	18283	13732
Other ncRNA	4865	2817	9141	9800	5047	4556
Repeat	45293	15998	21689	47637	27834	29523
mRNA	5650473	3576624	5808464	6487459	5201206	5718798
Valid reads	4358184	5512960	4506482	5290156	4138135	4198862
Known miRNA	2104736	2396753	2206463	3898549	1938857	2144793
Novel miRNA	2253448	3116207	2300019	1391607	2199278	2054069

## Sheet: Supplementary Table S6
Supplementary Table 6 The mature sequences of differential expression miRNAs (DEMs)
miRNA ID	Temporary ID	miRbase ID	Mature sequence (5’–3’)
lma-miR-132-5p	novel-miR-122	abu-miR-132-5p	ACCGTGGCTTTAGATTGTTACT
lma-miR-196a	novel-miR-16	oni-miR-196a	TAGGTAGTTTCATGTTGTTGGGG
lma-miR-205	novel-miR-428	rno-miR-205	TCCTTCATTCCACCGGAGTCTGT
lma-miR-196b-1	novel-miR-157	fru-mir-196b	TAGGTAGTTTCAAGTTGTTGGGC
lma-miR-122-5p	novel-miR-146	ssc-miR-122-5p	TGGAGTGTGACAATGGTGTTTGT
lma-miR-181a	novel-miR-161	oni-mir-181a	CTCGCCGGTCGATGAATGACAAC
lma-miR-196b-2	novel-miR-378	oni-mir-196b	CCACAACACGAAACTGCCTTGA
novel-miR-214	novel-miR-214	-	GACCTGTAGAAACAAGCTTGTG
novel-miR-354	novel-miR-354	-	ACCTCAAATGGAGACACTAATG
lma-miR-92b	novel-miR-379	oni-mir-92b	AGGTCCGGGATGTGGTGCACTGTT
novel-miR-125	novel-miR-125	-	ATGTGGACAGAATAACAGAAAC
lma-miR-132-5p	novel-miR-220	dre-miR-132-5p	ACCGTGGCATTAGATTGTTACT
novel-miR-444	novel-miR-444	-	ATACATACATACATACGCACGC
novel-miR-225	novel-miR-225	-	TGGATCTGTTAAAGGTGTGAGA
novel-miR-368	novel-miR-368	-	TCTCTGACAAACGACGACACA
lma-miR-219a	novel-miR-150	pny-miR-219a	AGAATTGTGTATGGACATCTGT
novel-miR-388	novel-miR-388	-	GAAACGGACCCCATAACCAGCT
lma-miR-135d	novel-miR-231	oni-miR-135d	TATGGCTTTTTATTCCTACGTGA
lma-miR-499a	novel-miR-433	ggo-miR-499a	TTAAGACTTGCAGTGATGTT
novel-miR-422	novel-miR-422	-	TCAGACGTTGAACGACCGTTAG
lma-miR-184-3p	novel-miR-77	aca-miR-184-3p	TGGACGGAGAACTGATAAGGGT
lma-miR-144	novel-miR-98	ola-mir-144	GATATCATCTTATACTGTAAGTT
novel-miR-272	novel-miR-272	-	GAAGCTGGGCAGGATGATGGA
lma-miR-184	novel-miR-461	dre-miR-184	TGGACGGAGAACTGATAAGGGC
novel-miR-154	novel-miR-154	-	AGACTGTCCTCAGTGCGCCCT
lma-miR-122	abu-miR-122	abu-miR-122	TGGAGTGTGACAATGGTGTTTG
lma-miR-99a	abu-miR-99a	abu-miR-99a	AGACCTGTAGATACAAGCTTGT
lma-miR-221-5p	dre-miR-221-5p	dre-miR-221-5p	ACCTGGCATACAATGTAGATTTCTGT
lma-miR-30c	fru-miR-30c	fru-miR-30c	TGTAAACATCCTACACTCTCGG
lma-miR-30d-3p	ola-miR-30d-3p	ola-miR-30d-3p	CTTTCAGTCTGATGTTTGCAGC
lma-miR-221-5p	pol-miR-221-5p	pol-miR-221-5p	ACCTGGCATACAATGTAGATTT
lma-miR-200b-5p	ssa-miR-200b-5p	ssa-miR-200b-5p	CATCTTACCTGACAGTGCTGGA

## Sheet: Supplementary Table S7
Supplementary Table 7 Information on the negative regulatory pairs of DEMs-DEGs
Gene_id	Gene_Symbol	Gene_Name	log2FoldChange	padj	class_TargetGene	miRNA_id	class_miRNA
evm.4.62	GHITM	Growth hormone inducible transmembrane protein	3.22042	1.48e-106	up-regulation	lma-miR-92b	down-regulation
evm.56.58	LAYN	Layilin a	-1.51779	6.99e-07	down-regulation	lma-miR-132-5p	up-regulation
evm.56.58	LAYN	Layilin a	-1.51779	6.99e-07	down-regulation	lma-miR-196b-1	up-regulation
evm.27.56	PHF6	PHD finger protein	-1.10211	4.61e-05	down-regulation	lma-miR-135d	up-regulation
evm.74.68	PTPN11	Protein tyrosine phosphatase, non-receptor type 11, b	1.34626	0.0063663	up-regulation	lma-miR-205	down-regulation
evm.74.68	PTPN11	Protein tyrosine phosphatase, non-receptor type 11, b	1.34626	0.0063663	up-regulation	lma-miR-92b	down-regulation
evm.171.23	DUSP1	Belongs to the protein-tyrosine phosphatase family. Non-receptor class dual specificity subfamily	1.60448	2.14e-16	up-regulation	novel-miR-444	down-regulation
evm.171.23	DUSP1	Belongs to the protein-tyrosine phosphatase family. Non-receptor class dual specificity subfamily	1.60448	2.14e-16	up-regulation	novel-miR-154	down-regulation
evm.5.381	kbtbd12	protein ubiquitination	-3.54256	7.88e-06	down-regulation	lma-miR-221-5p	up-regulation
evm.5.381	kbtbd12	protein ubiquitination	-3.54256	7.88e-06	down-regulation	lma-miR-221-5p	up-regulation
evm.16.157	YAP1	Yes-associated protein 1	1.05486	7.47e-05	up-regulation	lma-miR-92b	down-regulation
evm.401.6	SLMAP	Sarcolemma associated protein b	2.38022	2.69e-05	up-regulation	lma-miR-184-3p	down-regulation
evm.401.6	SLMAP	Sarcolemma associated protein b	2.38022	2.69e-05	up-regulation	lma-miR-184	down-regulation
evm.99.27	ACO1	Belongs to the aconitase IPM isomerase family	1.67328	6.26e-07	up-regulation	lma-miR-205	down-regulation
evm.99.27	ACO1	Belongs to the aconitase IPM isomerase family	1.67328	6.26e-07	up-regulation	lma-miR-200b-5p	down-regulation
evm.120.19	USP15	Ubiquitin specific peptidase 15	1.51613	7.61e-10	up-regulation	lma-miR-205	down-regulation
evm.120.19	USP15	Ubiquitin specific peptidase 15	1.51613	7.61e-10	up-regulation	novel-miR-444	down-regulation
evm.120.19	USP15	Ubiquitin specific peptidase 15	1.51613	7.61e-10	up-regulation	novel-miR-272	down-regulation
evm.1.113	SLC25A47	Solute carrier family 25 member	2.22429	1.03e-12	up-regulation	novel-miR-272	down-regulation
evm.211.21_evm.211.22	b4galt5	UDP-Gal betaGlcNAc beta 1,4- galactosyltransferase, polypeptide 5	2.55972	6.11e-07	up-regulation	novel-miR-444	down-regulation
evm.40.4_evm.40.6	DOCK6	Belongs to the DOCK family	-1.18862	1.27e-07	down-regulation	lma-miR-499a	up-regulation
evm.3.352	PLEKHA2	Pleckstrin homology domain containing, family A (phosphoinositide binding specific) member	-1.8334	5.08e-22	down-regulation	lma-miR-221-5p	up-regulation
evm.78.6	NA	NA	2.00201	3.77e-07	up-regulation	lma-miR-92b	down-regulation
evm.78.6	NA	NA	2.00201	3.77e-07	up-regulation	novel-miR-272	down-regulation
evm.249.15	atf4	Transcription factor	3.05136	4.41e-39	up-regulation	lma-miR-92b	down-regulation
evm.43.121	CA13	Carbonic anhydrase	-1.44018	4.74e-05	down-regulation	lma-miR-135d	up-regulation
evm.22.62	ARHGAP23	Rho GTPase activating protein	-1.14042	0.000312944	down-regulation	lma-miR-196b-1	up-regulation
evm.47.29	CLPTM1L	Cleft lip and palate associated transmembrane protein 1, like	2.80879	2.17e-23	up-regulation	lma-miR-122-5p	down-regulation
evm.47.29	CLPTM1L	Cleft lip and palate associated transmembrane protein 1, like	2.80879	2.17e-23	up-regulation	lma-miR-184-3p	down-regulation
evm.47.29	CLPTM1L	Cleft lip and palate associated transmembrane protein 1, like	2.80879	2.17e-23	up-regulation	lma-miR-184	down-regulation
evm.47.29	CLPTM1L	Cleft lip and palate associated transmembrane protein 1, like	2.80879	2.17e-23	up-regulation	lma-miR-122	down-regulation
evm.185.14	thpo	Erythropoietin/thrombopoietin	4.81065	0.00110231	up-regulation	lma-miR-205	down-regulation
evm.185.14	thpo	Erythropoietin/thrombopoietin	4.81065	0.00110231	up-regulation	lma-miR-122-5p	down-regulation
evm.56.8	RILP	Rab interacting lysosomal protein	-1.51615	0.000278841	down-regulation	lma-miR-135d	up-regulation
evm.32.219	nab-1	Si ch1073-219n12.1	2.12422	1.56e-05	up-regulation	lma-miR-200b-5p	down-regulation
evm.25.67	ACSF3	acyl-CoA synthetase family member 3	-2.05179	1.79e-05	down-regulation	lma-miR-30d-3p	up-regulation
evm.6.163	Si dkey-30c15.2	Si dkey-30c15.2	3.32837	1.3e-07	up-regulation	lma-miR-122-5p	down-regulation
evm.252.7	YIPF2	Yip1 domain family, member 2	1.71492	5.16e-28	up-regulation	lma-miR-205	down-regulation
evm.252.7	YIPF2	Yip1 domain family, member 2	1.71492	5.16e-28	up-regulation	lma-miR-92b	down-regulation
evm.252.7	YIPF2	Yip1 domain family, member 2	1.71492	5.16e-28	up-regulation	novel-miR-444	down-regulation
evm.136.41	cd9a	Zgc 65811	-2.42611	2.15e-09	down-regulation	lma-miR-221-5p	up-regulation
evm.32.19	si:dkey-4e7.3	Inosine-uridine preferring nucleoside hydrolase-like	-3.62812	2.71e-12	down-regulation	lma-miR-221-5p	up-regulation
evm.14.141	SMARCC1	SWI SNF related, matrix associated, actin dependent regulator of chromatin, subfamily c, member	1.50869	9.31e-08	up-regulation	novel-miR-444	down-regulation
evm.30.119	GINS2	DNA replication complex GINS protein	2.455	0.000118316	up-regulation	novel-miR-444	down-regulation
evm.89.23	SCAMP2	Secretory carrier membrane protein 2, like	-2.23543	5.64e-05	down-regulation	lma-miR-196b-2	up-regulation
evm.10.102	GGPS1	Geranylgeranyl diphosphate synthase 1	1.29854	4.79e-06	up-regulation	lma-miR-205	down-regulation
evm.10.102	GGPS1	Geranylgeranyl diphosphate synthase 1	1.29854	4.79e-06	up-regulation	lma-miR-122-5p	down-regulation
evm.10.102	GGPS1	Geranylgeranyl diphosphate synthase 1	1.29854	4.79e-06	up-regulation	lma-miR-122	down-regulation
evm.239.20	NPEPPS	Aminopeptidase puromycin sensitive	1.76259	9.97e-15	up-regulation	lma-miR-122-5p	down-regulation
evm.239.20	NPEPPS	Aminopeptidase puromycin sensitive	1.76259	9.97e-15	up-regulation	lma-miR-92b	down-regulation
evm.83.39	Creb	cAMP responsive element modulator	1.15568	5.23e-06	up-regulation	lma-miR-205	down-regulation
evm.49.75	HSPA13	Belongs to the heat shock protein 70 family	4.63878	1.16e-30	up-regulation	novel-miR-444	down-regulation
evm.176.16	zdhhc23a	Belongs to the DHHC palmitoyltransferase family	6.15044	1.72e-39	up-regulation	lma-miR-92b	down-regulation
evm.86.96	SLC4A8	Solute carrier family 4, sodium bicarbonate cotransporter, member 8	5.94605	0.00685111	up-regulation	lma-miR-122-5p	down-regulation
evm.86.96	SLC4A8	Solute carrier family 4, sodium bicarbonate cotransporter, member 8	5.94605	0.00685111	up-regulation	lma-miR-92b	down-regulation
evm.86.96	SLC4A8	Solute carrier family 4, sodium bicarbonate cotransporter, member 8	5.94605	0.00685111	up-regulation	lma-miR-122	down-regulation
evm.98.19	FAM188A	Family with sequence similarity 188, member A	5.33856	1.28e-76	up-regulation	novel-miR-444	down-regulation
evm.122.3	SUSD2	Sushi domain containing 2	4.19108	0.00933997	up-regulation	lma-miR-122-5p	down-regulation
evm.122.3	SUSD2	Sushi domain containing 2	4.19108	0.00933997	up-regulation	lma-miR-122	down-regulation
evm.13.201	ALG5	Asparagine-linked glycosylation 5 homolog (yeast, dolichyl-phosphate beta-glucosyltransferase)	3.45539	3.27e-59	up-regulation	lma-miR-205	down-regulation
evm.53.55	C11orf30	Chromosome 11 open reading frame 30	1.0883	0.000687354	up-regulation	lma-miR-92b	down-regulation
evm.5.257	IAP5	Baculoviral IAP repeat-containing	6.33149	8.62e-05	up-regulation	lma-miR-205	down-regulation
evm.138.15	CYP1A1	Cytochromes P450 are a group of heme-thiolate monooxygenases	-2.54377	9.56e-06	down-regulation	novel-miR-368	up-regulation
evm.202.21	MAOB	Amine oxidase flavin-containing	2.99642	7.21e-11	up-regulation	lma-miR-205	down-regulation
evm.202.21	MAOB	Amine oxidase flavin-containing	2.99642	7.21e-11	up-regulation	novel-miR-444	down-regulation
evm.24.180	FOXO6	Forkhead box	5.18784	4.74e-05	up-regulation	lma-miR-122-5p	down-regulation
evm.40.65	DNAJB1	homolog subfamily B member	3.6088	1.78e-29	up-regulation	lma-miR-122-5p	down-regulation
evm.40.65	DNAJB1	homolog subfamily B member	3.6088	1.78e-29	up-regulation	novel-miR-444	down-regulation
evm.40.65	DNAJB1	homolog subfamily B member	3.6088	1.78e-29	up-regulation	lma-miR-122	down-regulation
evm.75.22	FGF16	Fibroblast growth factor 16	-2.69862	7.18e-07	down-regulation	lma-miR-132-5p	up-regulation
evm.6.153	chkb	Choline kinase	3.26542	2.07e-19	up-regulation	lma-miR-219a	down-regulation
evm.40.40	ATP13A1	ATPase type 13A	1.01217	3.43e-05	up-regulation	lma-miR-122-5p	down-regulation
evm.40.40	ATP13A1	ATPase type 13A	1.01217	3.43e-05	up-regulation	lma-miR-122	down-regulation
evm.104.76	CTAG2	Cancer testis antigen 2	1.31032	2.88e-10	up-regulation	novel-miR-272	down-regulation
evm.75.40	FBXL21	F-box and leucine-rich repeat protein 21 (gene pseudogene)	-2.48352	1.02e-13	down-regulation	lma-miR-99a	up-regulation
evm.13.74	SSSCA1	syndrome scleroderma autoantigen	1.05687	5.55e-09	up-regulation	lma-miR-122-5p	down-regulation
evm.13.74	SSSCA1	syndrome scleroderma autoantigen	1.05687	5.55e-09	up-regulation	lma-miR-122	down-regulation
evm.93.70	SAR1A	SAR1 gene homolog Ab (S. cerevisiae)	-1.28825	1.49e-07	down-regulation	lma-miR-196a	up-regulation
evm.17.2	PLK3	Serine threonine-protein kinase	7.22128	5.24e-106	up-regulation	lma-miR-205	down-regulation
evm.17.2	PLK3	Serine threonine-protein kinase	7.22128	5.24e-106	up-regulation	novel-miR-272	down-regulation
evm.49.128	SACS	Spastic ataxia of Charlevoix-Saguenay (sacsin)	-2.72959	1.88e-18	down-regulation	lma-miR-135d	up-regulation
evm.4.207	SPOP	Speckle-type POZ	1.09646	2.92e-08	up-regulation	lma-miR-205	down-regulation
evm.40.133	CYTH1	Cytohesin 1a	-1.42868	1.03e-09	down-regulation	novel-miR-368	up-regulation
evm.73.25	pgpep1	Pyroglutamyl-peptidase	2.86154	2.41e-08	up-regulation	novel-miR-444	down-regulation
evm.82.27_evm.82.28	ATP8A1	ATPase, aminophospholipid transporter (APLT), class I, type 8A, member 1	-1.41572	0.00159567	down-regulation	lma-miR-196a	up-regulation
evm.288.13	ANKRD13D	Ankyrin repeat domain 13 family, member D	-2.21092	2.26e-06	down-regulation	novel-miR-225	up-regulation
evm.71.89	CRAT	carnitine	-1.25689	6.7e-13	down-regulation	lma-miR-196a	up-regulation
evm.71.89	CRAT	carnitine	-1.25689	6.7e-13	down-regulation	lma-miR-196b-1	up-regulation
evm.80.81	HS6ST1	6-O-sulfation enzyme which catalyzes the transfer of sulfate from 3'-phosphoadenosine 5'-phosphosulfate (PAPS) to position 6 of the N-sulfoglucosamine residue (GlcNS) of heparan sulfate	1.73588	0.000544282	up-regulation	lma-miR-184-3p	down-regulation
evm.80.81	HS6ST1	6-O-sulfation enzyme which catalyzes the transfer of sulfate from 3'-phosphoadenosine 5'-phosphosulfate (PAPS) to position 6 of the N-sulfoglucosamine residue (GlcNS) of heparan sulfate	1.73588	0.000544282	up-regulation	lma-miR-184	down-regulation
evm.147.22	TGM1	Transglutaminase 1 like 1	-1.12794	0.000616061	down-regulation	lma-miR-196a1	up-regulation
evm.241.15	STOX2	Storkhead-box protein	3.08185	2.98e-18	up-regulation	novel-miR-444	down-regulation
evm.2.310	nudt4	Nudix (nucleoside diphosphate linked moiety X)-type motif	1.13588	0.00984791	up-regulation	novel-miR-272	down-regulation
evm.15.98	TBCK	TBC1 domain containing kinase	2.03792	0.000273288	up-regulation	novel-miR-444	down-regulation
evm.41.3	ZBTB22	Zinc finger and BTB	-2.39988	0.00138447	down-regulation	novel-miR-225	up-regulation
evm.41.3	ZBTB22	Zinc finger and BTB	-2.39988	0.00138447	down-regulation	lma-miR-30c	up-regulation
evm.30.61	TCF12	Transcription factor 12	2.4195	2.84e-22	up-regulation	lma-miR-184-3p	down-regulation
evm.30.61	TCF12	Transcription factor 12	2.4195	2.84e-22	up-regulation	novel-miR-272	down-regulation
evm.30.61	TCF12	Transcription factor 12	2.4195	2.84e-22	up-regulation	lma-miR-184	down-regulation
evm.98.59	OSBPL3	Belongs to the OSBP family	3.49716	0.000813876	up-regulation	lma-miR-92b	down-regulation
evm.8.68	CMPK2	(UMP-CMP) kinase 2	-1.06204	0.00158059	down-regulation	lma-miR-196b-2	up-regulation
evm.1.459	TAF1A	TATA box binding protein (TBP)-associated factor, RNA polymerase I, A	2.36105	4.86e-11	up-regulation	lma-miR-122-5p	down-regulation
evm.1.459	TAF1A	TATA box binding protein (TBP)-associated factor, RNA polymerase I, A	2.36105	4.86e-11	up-regulation	lma-miR-122	down-regulation
evm.0.341	ZBTB34	Zinc finger and BTB domain containing 34	1.97279	7.56e-05	up-regulation	lma-miR-122-5p	down-regulation
evm.0.341	ZBTB34	Zinc finger and BTB domain containing 34	1.97279	7.56e-05	up-regulation	lma-miR-122	down-regulation
evm.193.30	PTPRE	Protein tyrosine phosphatase, receptor type, E	-1.25022	0.00661329	down-regulation	novel-miR-422	up-regulation
evm.131.33	ETAA1	tumor-associated antigen 1	2.40846	4.27e-15	up-regulation	lma-miR-122-5p	down-regulation
evm.81.51	RNF11	RING finger protein	-1.46755	8.96e-11	down-regulation	lma-miR-196a1	up-regulation
evm.7.142	SHISA2	Shisa family member 2	-1.26813	0.00762688	down-regulation	lma-miR-135d	up-regulation
evm.5.355	TKTL2	Transketolase b	-1.06616	0.000948656	down-regulation	lma-miR-196b-1	up-regulation
evm.328.2	RAB1A	RAB1A, member RAS oncogene family	3.64554	1.88e-69	up-regulation	novel-miR-444	down-regulation
evm.328.2	RAB1A	RAB1A, member RAS oncogene family	3.64554	1.88e-69	up-regulation	lma-miR-200b-5p	down-regulation
evm.186.6	MGAT1	Mannosyl (alpha-1,3-)-glycoprotein beta-1,2-N-acetylglucosaminyltransferase b	-1.93368	0.000581727	down-regulation	novel-miR-125	up-regulation
evm.298.6_evm.298.7	COG5	oligomeric golgi complex	2.46434	4.76e-34	up-regulation	lma-miR-122-5p	down-regulation
evm.298.6_evm.298.7	COG5	oligomeric golgi complex	2.46434	4.76e-34	up-regulation	novel-miR-154	down-regulation
evm.298.6_evm.298.7	COG5	oligomeric golgi complex	2.46434	4.76e-34	up-regulation	lma-miR-122	down-regulation
evm.69.92	CLDN6	Plays a major role in tight junction-specific obliteration of the intercellular space, through calcium- independent cell-adhesion activity	-1.40325	0.000258873	down-regulation	novel-miR-125	up-regulation
evm.291.8	PHKA2	Phosphorylase b kinase catalyzes the phosphorylation of serine in certain substrates, including troponin I	-1.892	0.00677952	down-regulation	lma-miR-99a	up-regulation
evm.112.13	NA	Dehydrogenase reductase SDR family member	-1.89462	1.57e-05	down-regulation	novel-miR-214	up-regulation
evm.9.68	NMRK2	Muscle-specific beta 1 integrin binding protein	1.74079	0.000281192	up-regulation	lma-miR-122-5p	down-regulation
evm.9.68	NMRK2	Muscle-specific beta 1 integrin binding protein	1.74079	0.000281192	up-regulation	lma-miR-122	down-regulation
evm.1.124	RHOV	Belongs to the small GTPase superfamily. Rho family	-1.70776	0.00190147	down-regulation	lma-miR-499a	up-regulation
evm.18.68	CCNE1	Belongs to the cyclin family	-2.22196	0.000651651	down-regulation	lma-miR-196a	up-regulation
evm.18.68	CCNE1	Belongs to the cyclin family	-2.22196	0.000651651	down-regulation	lma-miR-196b-1	up-regulation
evm.37.115_evm.37.114	DYM	Dymeclin	2.94221	4.38e-74	up-regulation	novel-miR-444	down-regulation
evm.118.13	FBXO18	F-box protein, helicase, 18	-2.61499	2.87e-09	down-regulation	lma-miR-221-5p	up-regulation
evm.13.94	BOD1	Biorientation of chromosomes in cell division 1	-6.13637	7.24e-06	down-regulation	novel-miR-225	up-regulation
evm.86.41	METTL21B	Methyltransferase	-2.48232	0.00298793	down-regulation	novel-miR-368	up-regulation
evm.30.2	SWAP70	SWAP switching B-cell complex subunit	7.1361	6.43e-115	up-regulation	novel-miR-272	down-regulation
evm.18.9	ZNF414	Zinc finger protein	-1.43552	0.00115832	down-regulation	lma-miR-196a	up-regulation
evm.18.9	ZNF414	Zinc finger protein	-1.43552	0.00115832	down-regulation	novel-miR-368	up-regulation
evm.100.31	TRIAP1	inhibitor of apoptosis 1	-1.16504	3.96e-06	down-regulation	lma-miR-196b-1	up-regulation
evm.135.42	BHLHA15	Basic helix-loop-helix family member a15	-1.68482	2.88e-06	down-regulation	novel-miR-214	up-regulation
evm.135.42	BHLHA15	Basic helix-loop-helix family member a15	-1.68482	2.88e-06	down-regulation	lma-miR-144	up-regulation
evm.178.35	SYNGR3	Synaptogyrin	5.80967	0.000710153	up-regulation	lma-miR-184-3p	down-regulation
evm.178.35	SYNGR3	Synaptogyrin	5.80967	0.000710153	up-regulation	lma-miR-184	down-regulation
evm.144.89	TMEM43	Transmembrane protein 43	1.85373	6.81e-13	up-regulation	lma-miR-184-3p	down-regulation
evm.144.89	TMEM43	Transmembrane protein 43	1.85373	6.81e-13	up-regulation	lma-miR-184	down-regulation
evm.277.26	PUM1	Pumilio homolog 1	-1.32722	4.67e-10	down-regulation	novel-miR-214	up-regulation
evm.25.87	BDNF	promotes the survival of neuronal populations that are all located either in the central nervous system or directly connected to it	5.83489	0.00366886	up-regulation	novel-miR-272	down-regulation
evm.25.87	BDNF	promotes the survival of neuronal populations that are all located either in the central nervous system or directly connected to it	5.83489	0.00366886	up-regulation	novel-miR-154	down-regulation
evm.170.36	NA	Si ch211-246m6.4	-3.87608	1.05e-07	down-regulation	lma-miR-30c	up-regulation
evm.272.31	FAAH2	amide hydrolase	-1.26365	1.08e-05	down-regulation	lma-miR-196b-2	up-regulation
evm.115.33	NSFL1C	NSFL1 (p97) cofactor (p47)	1.66639	1.23e-13	up-regulation	lma-miR-122-5p	down-regulation
evm.32.90	GPR89A	G protein-coupled receptor 89A	1.83716	1.14e-11	up-regulation	lma-miR-122-5p	down-regulation
evm.32.90	GPR89A	G protein-coupled receptor 89A	1.83716	1.14e-11	up-regulation	novel-miR-154	down-regulation
evm.32.90	GPR89A	G protein-coupled receptor 89A	1.83716	1.14e-11	up-regulation	lma-miR-122	down-regulation
evm.317.1	SLC4A7	Solute carrier family 4, sodium bicarbonate cotransporter, member 7	-2.65758	9.81e-18	down-regulation	novel-miR-225	up-regulation
evm.22.45	ADO	2-aminoethanethiol (cysteamine) dioxygenase a	1.33126	0.000712217	up-regulation	lma-miR-122-5p	down-regulation
evm.22.45	ADO	2-aminoethanethiol (cysteamine) dioxygenase a	1.33126	0.000712217	up-regulation	lma-miR-122	down-regulation
evm.96.115	MISP	mitotic spindle positioning	3.4193	0.000178536	up-regulation	lma-miR-92b	down-regulation
evm.9.49	TIMM13	Translocase of inner mitochondrial membrane 13 homolog (yeast)	-1.91222	4.86e-21	down-regulation	lma-miR-196a1	up-regulation
evm.9.49	TIMM13	Translocase of inner mitochondrial membrane 13 homolog (yeast)	-1.91222	4.86e-21	down-regulation	novel-miR-368	up-regulation
evm.9.49	TIMM13	Translocase of inner mitochondrial membrane 13 homolog (yeast)	-1.91222	4.86e-21	down-regulation	novel-miR-422	up-regulation
evm.7.338	CD38	ADP-ribosyl cyclase	-1.77737	8.18e-05	down-regulation	novel-miR-422	up-regulation
evm.322.16	FHOD3	Formin homology 2 domain containing 3	-1.53126	0.000757176	down-regulation	lma-miR-30c	up-regulation
evm.59.132	SPPL2B	Signal peptide peptidase-like	-1.64063	1.14e-11	down-regulation	novel-miR-422	up-regulation
evm.157.25	CTSH	Belongs to the peptidase C1 family	-1.63926	1.21e-07	down-regulation	lma-miR-196a	up-regulation
evm.111.7	NA	Zinc finger, C2H2 type	-1.21967	4.26e-07	down-regulation	novel-miR-225	up-regulation
evm.101.14	HYOU1	Hypoxia up-regulated	3.40294	1.79e-45	up-regulation	novel-miR-272	down-regulation
evm.276.12	IER2	Immediate early response	2.73087	1.61e-20	up-regulation	lma-miR-122-5p	down-regulation
evm.66.40	PKM	Belongs to the pyruvate kinase family	-1.32665	0.000315588	down-regulation	novel-miR-225	up-regulation
evm.169.44	NA	Dehydrogenase reductase SDR family member	-6.21324	0.000247438	down-regulation	novel-miR-422	up-regulation
evm.125.18	SLC19A2	Solute carrier family 19 (thiamine transporter), member 2	3.04812	1.22e-16	up-regulation	lma-miR-122-5p	down-regulation
evm.125.18	SLC19A2	Solute carrier family 19 (thiamine transporter), member 2	3.04812	1.22e-16	up-regulation	novel-miR-444	down-regulation
evm.125.18	SLC19A2	Solute carrier family 19 (thiamine transporter), member 2	3.04812	1.22e-16	up-regulation	lma-miR-122	down-regulation
evm.303.4	ppp2ca	Serine threonine-protein phosphatase 2A catalytic subunit	2.17794	1.5e-17	up-regulation	novel-miR-272	down-regulation
evm.51.128	NA	Belongs to the type-B carboxylesterase lipase family	-1.44359	9.48e-16	down-regulation	lma-miR-196b-1	up-regulation
evm.51.128	NA	Belongs to the type-B carboxylesterase lipase family	-1.44359	9.48e-16	down-regulation	novel-miR-225	up-regulation
evm.51.128	NA	Belongs to the type-B carboxylesterase lipase family	-1.44359	9.48e-16	down-regulation	lma-miR-30c	up-regulation
evm.14.46	NA	NA	-2.01867	4.07e-05	down-regulation	lma-miR-30d-3p	up-regulation
evm.12.178	KIAA0226	RUN domain and cysteine-rich domain containing, Beclin 1-interacting protein	1.77624	1.06e-11	up-regulation	novel-miR-444	down-regulation
evm.66.80	MYO5A	Belongs to the TRAFAC class myosin-kinesin ATPase superfamily. Myosin family	2.11226	7.08e-06	up-regulation	lma-miR-184-3p	down-regulation
evm.66.80	MYO5A	Belongs to the TRAFAC class myosin-kinesin ATPase superfamily. Myosin family	2.11226	7.08e-06	up-regulation	lma-miR-184	down-regulation
evm.72.144	nbr1	brca1 gene 1	1.53202	4.24e-10	up-regulation	novel-miR-444	down-regulation
evm.72.144	nbr1	brca1 gene 1	1.53202	4.24e-10	up-regulation	lma-miR-200b-5p	down-regulation
evm.72.26	GPRC5C	receptor family C group 5 member	-2.52077	1.79e-12	down-regulation	lma-miR-30d-3p	up-regulation
evm.17.115	NA	Serine arginine-rich splicing factor	-1.51919	2.41e-13	down-regulation	lma-miR-196b-2	up-regulation
evm.32.31	UXS1	UDP-glucuronic acid decarboxylase 1	-1.1276	7.06e-06	down-regulation	lma-miR-196b-1	up-regulation
evm.32.31	UXS1	UDP-glucuronic acid decarboxylase 1	-1.1276	7.06e-06	down-regulation	novel-miR-125	up-regulation
evm.32.31	UXS1	UDP-glucuronic acid decarboxylase 1	-1.1276	7.06e-06	down-regulation	lma-miR-221-5p	up-regulation
evm.32.31	UXS1	UDP-glucuronic acid decarboxylase 1	-1.1276	7.06e-06	down-regulation	lma-miR-221-5p	up-regulation
evm.48.29	USP53	Ubiquitin specific peptidase 53	1.18526	4.32e-05	up-regulation	lma-miR-92b	down-regulation
evm.169.31	MAPKBP1	Mitogen-activated protein kinase binding protein 1	2.07584	1.53e-13	up-regulation	lma-miR-92b	down-regulation
evm.18.89	SLC7A6OS	Solute carrier family 7, member 6 opposite strand	-1.97325	9.26e-14	down-regulation	lma-miR-30c	up-regulation
evm.71.42	SLC12A2	Solute carrier family 12	1.44399	0.00076048	up-regulation	novel-miR-272	down-regulation
evm.16.25_evm.16.26	CAPN5	Belongs to the peptidase C2 family	-1.91361	8.36e-17	down-regulation	lma-miR-30c	up-regulation
evm.28.144	TMCC3	Transmembrane and coiled-coil	1.45502	0.00119805	up-regulation	novel-miR-154	down-regulation
evm.141.5	slc25a20	Belongs to the mitochondrial carrier (TC 2.A.29) family	-3.30475	1.82e-16	down-regulation	lma-miR-221-5p	up-regulation
evm.137.62	BROX	BRO1 domain and CAAX motif containing	1.21724	1.22e-11	up-regulation	lma-miR-122-5p	down-regulation
evm.137.62	BROX	BRO1 domain and CAAX motif containing	1.21724	1.22e-11	up-regulation	lma-miR-122	down-regulation
evm.331.5	SLC19A1	Solute carrier family 19 (folate transporter), member 1	-1.29656	3.54e-05	down-regulation	lma-miR-196a	up-regulation
evm.331.5	SLC19A1	Solute carrier family 19 (folate transporter), member 1	-1.29656	3.54e-05	down-regulation	novel-miR-225	up-regulation
evm.208.16	EFEMP1	fibulin-like extracellular matrix protein	1.57841	7.84e-05	up-regulation	novel-miR-272	down-regulation
evm.207.14	NA	NA	3.78128	0.00457444	up-regulation	novel-miR-154	down-regulation
evm.76.78	NA	May act as a scaffolding protein within caveolar membranes. Interacts directly with G-protein alpha subunits and can functionally regulate their activity	-1.60354	8.76e-07	down-regulation	novel-miR-388	up-regulation
evm.76.78	NA	May act as a scaffolding protein within caveolar membranes. Interacts directly with G-protein alpha subunits and can functionally regulate their activity	-1.60354	8.76e-07	down-regulation	lma-miR-30d-3p	up-regulation
evm.230.5	HAP1	Huntingtin-associated protein 1	1.26368	1.49e-06	up-regulation	novel-miR-444	down-regulation
evm.213.8	NFYB	protein heterodimerization activity	1.0771	2.38e-07	up-regulation	novel-miR-444	down-regulation
evm.43.64	drosha	Ribonuclease type III, nuclear	-1.48218	3.25e-05	down-regulation	lma-miR-196a	up-regulation
evm.240.31	KIAA0907	KIAA0907 protein	-1.13121	4.74e-10	down-regulation	lma-miR-221-5p	up-regulation
evm.47.137	TGFBR2	Transforming growth factor, beta receptor II (70 80kDa)	-1.08984	0.00139921	down-regulation	lma-miR-30d-3p	up-regulation
evm.243.23	SHROOM2	Protein Shroom2-like isoform X1	6.79364	0.000157506	up-regulation	lma-miR-92b	down-regulation
evm.134.46	ALDH16A1	Aldehyde dehydrogenase 16 family, member A1	1.32927	1.68e-05	up-regulation	novel-miR-154	down-regulation
evm.170.11_evm.170.12	pkp4	Plakophilin 4	-3.16813	1.22e-24	down-regulation	lma-miR-196a	up-regulation
evm.170.11_evm.170.12	pkp4	Plakophilin 4	-3.16813	1.22e-24	down-regulation	lma-miR-196b-1	up-regulation
evm.170.11_evm.170.12	pkp4	Plakophilin 4	-3.16813	1.22e-24	down-regulation	novel-miR-125	up-regulation
evm.182.19	ZFP36	ZFP36 ring finger protein	2.60431	2.26e-16	up-regulation	novel-miR-444	down-regulation
evm.69.99	metrnl	Meteorin, glial cell differentiation regulator-like	-3.49223	7.26e-33	down-regulation	lma-miR-99a	up-regulation
evm.2.230_evm.2.228	SND1	Staphylococcal nuclease	1.1129	2.31e-07	up-regulation	lma-miR-122-5p	down-regulation
evm.2.230_evm.2.228	SND1	Staphylococcal nuclease	1.1129	2.31e-07	up-regulation	lma-miR-122	down-regulation
evm.191.23	TSPAN13	Belongs to the tetraspanin (TM4SF) family	2.9984	1.17e-14	up-regulation	novel-miR-444	down-regulation
evm.265.13	USH2A	Usher syndrome 2A (autosomal recessive, mild)	6.73181	1.54e-45	up-regulation	lma-miR-219a	down-regulation
evm.17.91	PHLPP1	PH domain and leucine rich repeat protein phosphatase 1	1.02195	0.00075636	up-regulation	novel-miR-272	down-regulation
evm.35.117	slc45a3	Solute carrier family 45 member	1.129	0.00997236	up-regulation	lma-miR-184-3p	down-regulation
evm.35.117	slc45a3	Solute carrier family 45 member	1.129	0.00997236	up-regulation	lma-miR-184	down-regulation
evm.334.10	VAMP4	Vesicle-associated membrane protein	1.80185	2.78e-08	up-regulation	lma-miR-122-5p	down-regulation
evm.334.10	VAMP4	Vesicle-associated membrane protein	1.80185	2.78e-08	up-regulation	lma-miR-219a	down-regulation
evm.181.24	RCE1	RCE1 homolog, prenyl protein peptidase (S. cerevisiae)	2.04756	2.05e-08	up-regulation	lma-miR-205	down-regulation
evm.375.2	NA	Zgc 110540	3.44075	0.00139157	up-regulation	novel-miR-444	down-regulation
evm.124.23	LRRC24	Leucine rich repeat containing 24	3.14181	8.52e-05	up-regulation	novel-miR-272	down-regulation
evm.60.103	MPP6	MAGUK p55 subfamily member	2.14908	4.46e-19	up-regulation	lma-miR-122-5p	down-regulation
evm.60.103	MPP6	MAGUK p55 subfamily member	2.14908	4.46e-19	up-regulation	lma-miR-122	down-regulation
evm.138.6	ULK3	Unc-51-like kinase 3 (C. elegans)	-1.32083	0.00184973	down-regulation	lma-miR-196a	up-regulation
evm.138.6	ULK3	Unc-51-like kinase 3 (C. elegans)	-1.32083	0.00184973	down-regulation	lma-miR-196b-1	up-regulation
evm.94.45	MAD1L1	MAD1 mitotic arrest deficient-like 1	-1.28767	0.00241748	down-regulation	lma-miR-196b-2	up-regulation
evm.69.95	MYCBPAP	Mycbp associated protein	2.15029	0.00123525	up-regulation	lma-miR-122-5p	down-regulation
evm.69.95	MYCBPAP	Mycbp associated protein	2.15029	0.00123525	up-regulation	lma-miR-122	down-regulation
evm.141.6	ATP6AP1	ATPase, H transporting, lysosomal accessory protein	1.16234	2.82e-06	up-regulation	lma-miR-205	down-regulation
evm.60.105	CCDC126	Coiled-coil domain containing 126	2.03565	3.42e-07	up-regulation	novel-miR-444	down-regulation
evm.207.15	NA	NA	7.98085	1.05e-05	up-regulation	lma-miR-205	down-regulation
evm.207.15	NA	NA	7.98085	1.05e-05	up-regulation	lma-miR-92b	down-regulation
evm.207.15	NA	NA	7.98085	1.05e-05	up-regulation	novel-miR-154	down-regulation
evm.1.273	NCOA7	Nuclear receptor coactivator	-1.1469	0.000948977	down-regulation	lma-miR-196a	up-regulation
evm.1.273	NCOA7	Nuclear receptor coactivator	-1.1469	0.000948977	down-regulation	lma-miR-196b-1	up-regulation
evm.1.273	NCOA7	Nuclear receptor coactivator	-1.1469	0.000948977	down-regulation	lma-miR-196b-2	up-regulation
evm.88.11	NA	Chloride intracellular channel	-1.47952	0.000508207	down-regulation	lma-miR-132-5p	up-regulation
evm.369.4	MOG	Minor component of the myelin sheath. May be involved in completion and or maintenance of the myelin sheath and in cell- cell communication	5.44553	2.69e-11	up-regulation	novel-miR-444	down-regulation
evm.107.8	NA	RING finger protein 122-like	-2.15656	2.67e-17	down-regulation	lma-miR-221-5p	up-regulation
evm.149.11	MED4	mediator of RNA polymerase II transcription subunit	1.81238	6.26e-16	up-regulation	novel-miR-444	down-regulation
evm.3.107	UBOX5	peptidyl-tyrosine sulfation	-1.76427	3.16e-09	down-regulation	novel-miR-125	up-regulation
evm.49.20	SIRT2	Sirtuin 2 (silent mating type information regulation 2, homolog) 2 (S. cerevisiae)	-2.01162	1.04e-12	down-regulation	lma-miR-132-5p	up-regulation
evm.368.4	XRCC1	X-ray repair complementing defective repair in Chinese hamster cells 1	-1.14368	0.00215597	down-regulation	lma-miR-135d	up-regulation
evm.5.100	FAM217B	Family with sequence similarity 217 member B	-1.13706	0.00118922	down-regulation	lma-miR-135d	up-regulation
evm.13.104	CRCP	Calcitonin gene-related peptide-receptor component protein	1.16647	8.43e-07	up-regulation	lma-miR-205	down-regulation
evm.96.80	GADD45B	Growth arrest and	4.64452	2.4e-36	up-regulation	lma-miR-92b	down-regulation
evm.63.69	PPTC7	PTC7 protein phosphatase homolog b (S. cerevisiae)	-1.20976	3.1e-05	down-regulation	lma-miR-135d	up-regulation
evm.272.5	MRPL52	ribosomal protein L52	-1.35077	4.89e-07	down-regulation	novel-miR-368	up-regulation
evm.0.465	EGR3	early growth response	-2.54592	1.71e-07	down-regulation	lma-miR-99a	up-regulation
evm.78.7	SHISA5	Shisa family member 4	1.22472	0.00263805	up-regulation	lma-miR-92b	down-regulation
evm.32.28	NCK2	NCK adaptor protein	2.43737	7.68e-07	up-regulation	lma-miR-92b	down-regulation
evm.13.302	CRYAB	Crystallin, alpha B, a	2.43285	2.9e-06	up-regulation	novel-miR-444	down-regulation
evm.331.21	GEMIN8	Gem (nuclear organelle) associated protein 8	-1.22134	0.000110637	down-regulation	novel-miR-368	up-regulation
evm.42.100	P4HA1	Prolyl 4-hydroxylase	2.34345	8.65e-13	up-regulation	lma-miR-92b	down-regulation
evm.134.69	ZNF653	Zinc finger protein	2.0982	5.4e-09	up-regulation	lma-miR-205	down-regulation
evm.109.50	NPAS4	Neuronal PAS	6.68026	1.75e-06	up-regulation	novel-miR-154	down-regulation
evm.156.40	NME3	Non-metastatic cells 3, protein expressed in	-1.24511	9.83e-06	down-regulation	lma-miR-196b-1	up-regulation
evm.121.6	LIPG	Lipase, endothelial	3.50628	4.11e-11	up-regulation	novel-miR-444	down-regulation
evm.403.5	COQ4	Component of the coenzyme Q biosynthetic pathway. May play a role in organizing a multi-subunit COQ enzyme complex required for coenzyme Q biosynthesis. Required for steady-state levels of other COQ polypeptides	-1.30399	9.25e-07	down-regulation	lma-miR-221-5p	up-regulation
evm.60.61	ITGB8	integrin	1.23095	0.00712878	up-regulation	novel-miR-444	down-regulation
evm.55.91	FKBP7	FK506 binding protein 7	1.24327	0.00216811	up-regulation	novel-miR-444	down-regulation
evm.215.24	P2RY1	Purinergic receptor P2Y, G-protein coupled, 1	-1.4097	4.01e-06	down-regulation	lma-miR-196b-2	up-regulation
evm.215.24	P2RY1	Purinergic receptor P2Y, G-protein coupled, 1	-1.4097	4.01e-06	down-regulation	novel-miR-422	up-regulation
evm.45.17	ATP5B	ATP synthase, H transporting, mitochondrial F1 complex, beta polypeptide	-2.14598	1.05e-09	down-regulation	lma-miR-196b-2	up-regulation
evm.136.73	ANKRD54	ankyrin repeat	2.78539	2.09e-35	up-regulation	novel-miR-444	down-regulation
evm.136.73	ANKRD54	ankyrin repeat	2.78539	2.09e-35	up-regulation	lma-miR-184-3p	down-regulation
evm.136.73	ANKRD54	ankyrin repeat	2.78539	2.09e-35	up-regulation	lma-miR-184	down-regulation
evm.23.98	NA	Belongs to the small GTPase superfamily. Arf family	2.36665	0.00541525	up-regulation	novel-miR-272	down-regulation
evm.44.72	NA	Protein transport protein Sec61 subunit	1.01737	1.47e-05	up-regulation	lma-miR-205	down-regulation
evm.44.72	NA	Protein transport protein Sec61 subunit	1.01737	1.47e-05	up-regulation	lma-miR-92b	down-regulation
evm.302.27	SEC61B	Protein transport protein Sec61 subunit	1.24961	2.39e-09	up-regulation	novel-miR-444	down-regulation
evm.72.75	NA	disintegrin and metalloproteinase	1.79871	4.87e-05	up-regulation	novel-miR-272	down-regulation
evm.173.21	gja4	One gap junction consists of a cluster of closely packed pairs of transmembrane channels, the connexons, through which materials of low MW diffuse from one cell to a neighboring cell	1.47624	0.000126669	up-regulation	novel-miR-444	down-regulation
evm.173.21	gja4	One gap junction consists of a cluster of closely packed pairs of transmembrane channels, the connexons, through which materials of low MW diffuse from one cell to a neighboring cell	1.47624	0.000126669	up-regulation	novel-miR-154	down-regulation
evm.249.34	FLII	Flightless I homolog (Drosophila)	1.2873	1.84e-13	up-regulation	novel-miR-272	down-regulation
evm.0.385	BAG4	BCL2-associated athanogene 4	3.0994	4.09e-29	up-regulation	novel-miR-154	down-regulation
evm.251.24	CTDSP2	(carboxy-terminal domain, RNA polymerase II, polypeptide A) small phosphatase	-1.10266	1.3e-16	down-regulation	novel-miR-422	up-regulation
evm.15.153	DNAJA1	homolog subfamily A member 1	4.28723	5.06e-39	up-regulation	novel-miR-444	down-regulation
evm.237.26	NA	NA	3.83571	0.00286568	up-regulation	lma-miR-205	down-regulation
evm.236.29	MED6	Component of the Mediator complex, a coactivator involved in the regulated transcription of nearly all RNA polymerase II-dependent genes. Mediator functions as a bridge to convey information from gene-specific regulatory proteins to the basal RNA polymerase II transcription machinery. Mediator is recruited to promoters by direct interactions with regulatory proteins and serves as a scaffold for t…	2.20631	4.45e-11	up-regulation	novel-miR-154	down-regulation
evm.145.19	sbk3	Protein tyrosine kinase	-5.04502	7.21e-51	down-regulation	lma-miR-30d-3p	up-regulation
evm.118.39	SLC38A2	Solute carrier family 38 member 2	1.89006	5.48e-06	up-regulation	lma-miR-122-5p	down-regulation
evm.118.39	SLC38A2	Solute carrier family 38 member 2	1.89006	5.48e-06	up-regulation	lma-miR-122	down-regulation
evm.77.2	CACHD1	Cache domain containing 1	-2.2176	0.00474863	down-regulation	lma-miR-135d	up-regulation
evm.77.2	CACHD1	Cache domain containing 1	-2.2176	0.00474863	down-regulation	lma-miR-221-5p	up-regulation
evm.98.63	cbx3	Chromobox homolog 3b	-1.22029	4.22e-05	down-regulation	lma-miR-132-5p	up-regulation
evm.98.63	cbx3	Chromobox homolog 3b	-1.22029	4.22e-05	down-regulation	novel-miR-422	up-regulation
evm.199.41	NA	NA	4.43046	1.93e-11	up-regulation	lma-miR-200b-5p	down-regulation
evm.164.4	ANKS6	ankyrin repeat and	-2.03633	1.23e-09	down-regulation	lma-miR-196a	up-regulation
evm.304.13	SNX25	Sorting nexin 25	-1.29549	3.72e-05	down-regulation	lma-miR-196b-2	up-regulation
evm.81.36	NA	negative regulation of astrocyte activation	2.52726	1.37e-07	up-regulation	lma-miR-184-3p	down-regulation
evm.81.36	NA	negative regulation of astrocyte activation	2.52726	1.37e-07	up-regulation	lma-miR-184	down-regulation
evm.115.75	emd	Si ch211-150o23.2	2.83433	7.39e-20	up-regulation	lma-miR-122-5p	down-regulation
evm.115.75	emd	Si ch211-150o23.2	2.83433	7.39e-20	up-regulation	lma-miR-122	down-regulation
evm.99.22	CAMK2D	Calcium calmodulin-dependent protein kinase	-1.16692	2.21e-06	down-regulation	lma-miR-135d	up-regulation
evm.99.22	CAMK2D	Calcium calmodulin-dependent protein kinase	-1.16692	2.21e-06	down-regulation	lma-miR-30d-3p	up-regulation
evm.34.41	ZADH2	Zinc binding alcohol dehydrogenase domain containing 2	-1.46203	1.08e-06	down-regulation	lma-miR-221-5p	up-regulation
evm.34.41	ZADH2	Zinc binding alcohol dehydrogenase domain containing 2	-1.46203	1.08e-06	down-regulation	lma-miR-221-5p	up-regulation
evm.264.18	NA	Chromobox homolog 7a	3.14797	8.88e-19	up-regulation	lma-miR-122-5p	down-regulation
evm.264.18	NA	Chromobox homolog 7a	3.14797	8.88e-19	up-regulation	lma-miR-122	down-regulation
evm.28.7	BRD1	Bromodomain containing 1b	1.34683	3.83e-05	up-regulation	novel-miR-444	down-regulation
evm.93.38	EFEMP1	fibulin-like extracellular matrix protein	-1.57216	2.33e-05	down-regulation	lma-miR-30d-3p	up-regulation
evm.32.10	ARHGEF7	Rho guanine nucleotide exchange factor	-1.47027	3.31e-05	down-regulation	lma-miR-221-5p	up-regulation
evm.139.37	CACNA1F	Voltage-sensitive calcium channels (VSCC) mediate the entry of calcium ions into excitable cells and are also involved in a variety of calcium-dependent processes, including muscle contraction, hormone or neurotransmitter release, gene expression, cell motility, cell division and cell death. The isoform alpha-1C gives rise to L-type calcium currents. Long-lasting (L-type) calcium channels belong …	4.34195	0.000256596	up-regulation	lma-miR-205	down-regulation
evm.139.37	CACNA1F	Voltage-sensitive calcium channels (VSCC) mediate the entry of calcium ions into excitable cells and are also involved in a variety of calcium-dependent processes, including muscle contraction, hormone or neurotransmitter release, gene expression, cell motility, cell division and cell death. The isoform alpha-1C gives rise to L-type calcium currents. Long-lasting (L-type) calcium channels belong …	4.34195	0.000256596	up-regulation	novel-miR-154	down-regulation
evm.149.14	ALG11	Asparagine-linked glycosylation 11, alpha-1,2-mannosyltransferase homolog (yeast)	1.75382	3.65e-11	up-regulation	lma-miR-200b-5p	down-regulation
evm.310.14	SMIM11	Small integral membrane protein	4.318	2.54e-75	up-regulation	lma-miR-184-3p	down-regulation
evm.310.14	SMIM11	Small integral membrane protein	4.318	2.54e-75	up-regulation	lma-miR-184	down-regulation
evm.322.14	TERT	Telomerase reverse transcriptase	-3.48272	1.57e-05	down-regulation	lma-miR-221-5p	up-regulation
evm.106.17	SLC35B3	Solute carrier family 35, member B3	2.1218	2.84e-23	up-regulation	novel-miR-444	down-regulation
evm.6.151	SEPHS1	Selenophosphate synthetase 1	1.14494	0.000105547	up-regulation	lma-miR-92b	down-regulation
evm.2.200	APAF1	Oligomeric Apaf-1 mediates the cytochrome c-dependent autocatalytic activation of pro-caspase-9 (Apaf-3), leading to the activation of caspase-3 and apoptosis. This activation requires ATP	2.4023	2.49e-09	up-regulation	novel-miR-272	down-regulation
evm.93.75	zmiz1	zinc finger	1.35887	0.00506229	up-regulation	lma-miR-122-5p	down-regulation
evm.93.75	zmiz1	zinc finger	1.35887	0.00506229	up-regulation	novel-miR-444	down-regulation
evm.93.75	zmiz1	zinc finger	1.35887	0.00506229	up-regulation	lma-miR-122	down-regulation
evm.32.206	ATF2	Activating transcription factor 2	1.41607	1.4e-07	up-regulation	lma-miR-200b-5p	down-regulation
evm.109.114	TRMT12	tRNA methyltransferase 12 homolog (S. cerevisiae)	1.44192	0.000312127	up-regulation	novel-miR-272	down-regulation
evm.87.46	ARHGEF15	Domain found in Dishevelled, Egl-10, and Pleckstrin (DEP)	5.46312	2.12e-07	up-regulation	novel-miR-444	down-regulation
evm.87.46	ARHGEF15	Domain found in Dishevelled, Egl-10, and Pleckstrin (DEP)	5.46312	2.12e-07	up-regulation	lma-miR-184-3p	down-regulation
evm.87.46	ARHGEF15	Domain found in Dishevelled, Egl-10, and Pleckstrin (DEP)	5.46312	2.12e-07	up-regulation	novel-miR-272	down-regulation
evm.87.46	ARHGEF15	Domain found in Dishevelled, Egl-10, and Pleckstrin (DEP)	5.46312	2.12e-07	up-regulation	lma-miR-184	down-regulation
evm.87.46	ARHGEF15	Domain found in Dishevelled, Egl-10, and Pleckstrin (DEP)	5.46312	2.12e-07	up-regulation	novel-miR-154	down-regulation
evm.211.19	SLC9A8	Solute carrier family 9 (sodium hydrogen exchanger), member 8	3.26512	1.06e-29	up-regulation	novel-miR-444	down-regulation
evm.211.19	SLC9A8	Solute carrier family 9 (sodium hydrogen exchanger), member 8	3.26512	1.06e-29	up-regulation	lma-miR-184-3p	down-regulation
evm.211.19	SLC9A8	Solute carrier family 9 (sodium hydrogen exchanger), member 8	3.26512	1.06e-29	up-regulation	lma-miR-184	down-regulation
evm.21.89	RYK	Receptor-like tyrosine kinase	-1.25885	1.25e-10	down-regulation	lma-miR-196b-2	up-regulation
evm.22.18	TFAM	Transcription factor A	-1.13636	1.23e-06	down-regulation	novel-miR-225	up-regulation
evm.108.33	BACH2	BTB and CNC homology 1, basic leucine zipper transcription factor	2.1493	0.0050303	up-regulation	lma-miR-92b	down-regulation
evm.15.129	ACSL1	acyl-CoA synthetase long-chain family member	1.28646	1.48e-05	up-regulation	novel-miR-272	down-regulation
evm.72.5	PLEKHA1	Pleckstrin homology domain containing, family A (phosphoinositide binding specific) member 1	1.11692	0.00075476	up-regulation	lma-miR-122-5p	down-regulation
evm.72.5	PLEKHA1	Pleckstrin homology domain containing, family A (phosphoinositide binding specific) member 1	1.11692	0.00075476	up-regulation	lma-miR-122	down-regulation
evm.168.57	ITGB1BP2	Integrin beta 1 binding protein (melusin) 2	7.87533	0	up-regulation	novel-miR-272	down-regulation
evm.56.45	OAF	OAF homolog a (Drosophila)	3.24082	2.62e-16	up-regulation	lma-miR-184-3p	down-regulation
evm.56.45	OAF	OAF homolog a (Drosophila)	3.24082	2.62e-16	up-regulation	lma-miR-184	down-regulation
evm.8.354	TFB1M	Belongs to the class I-like SAM-binding methyltransferase superfamily. rRNA adenine N(6)-methyltransferase family	-1.32315	0.00790896	down-regulation	lma-miR-221-5p	up-regulation
evm.6.96	PPFIBP1	PTPRF interacting protein, binding protein 1 (liprin beta 1)	-1.39158	2.08e-14	down-regulation	novel-miR-214	up-regulation
evm.43.45	NA	NA	2.70527	0.00131162	up-regulation	lma-miR-205	down-regulation
evm.182.8	AIPL1	Aryl hydrocarbon receptor interacting protein-like 1	11.3717	1.94e-17	up-regulation	novel-miR-154	down-regulation
evm.159.8	GTF3C2	General transcription factor	-2.53203	1.07e-12	down-regulation	lma-miR-221-5p	up-regulation
evm.159.8	GTF3C2	General transcription factor	-2.53203	1.07e-12	down-regulation	lma-miR-30d-3p	up-regulation
evm.59.133	DAPK3	Death-associated protein kinase 3	1.48363	8.29e-07	up-regulation	lma-miR-122-5p	down-regulation
evm.251.39	TTPAL	transfer protein-like	1.05513	0.000295192	up-regulation	lma-miR-200b-5p	down-regulation
evm.47.31	PTK2	protein tyrosine kinase	2.55549	4.07e-16	up-regulation	lma-miR-205	down-regulation
evm.47.31	PTK2	protein tyrosine kinase	2.55549	4.07e-16	up-regulation	lma-miR-184-3p	down-regulation
evm.47.31	PTK2	protein tyrosine kinase	2.55549	4.07e-16	up-regulation	lma-miR-184	down-regulation
evm.0.534	hapln1	Hyaluronan and proteoglycan link protein	-1.5786	0.00634771	down-regulation	lma-miR-196a	up-regulation
evm.0.534	hapln1	Hyaluronan and proteoglycan link protein	-1.5786	0.00634771	down-regulation	lma-miR-135d	up-regulation
evm.43.82	PHEX	Phosphate regulating gene with homologues to endopeptidases on the X chromosome	1.76635	0.0011815	up-regulation	novel-miR-444	down-regulation
evm.157.16	PSTPIP1	Proline-serine-threonine phosphatase interacting protein	3.80373	3.22e-07	up-regulation	lma-miR-122-5p	down-regulation
evm.157.16	PSTPIP1	Proline-serine-threonine phosphatase interacting protein	3.80373	3.22e-07	up-regulation	lma-miR-122	down-regulation
evm.184.64	RPS27	40S ribosomal protein	-1.52382	3.14e-08	down-regulation	lma-miR-221-5p	up-regulation
evm.184.64	RPS27	40S ribosomal protein	-1.52382	3.14e-08	down-regulation	lma-miR-30c	up-regulation
evm.0.461	dnm1l	Belongs to the TRAFAC class dynamin-like GTPase superfamily. Dynamin Fzo YdjA family	-1.29086	0.000143489	down-regulation	lma-miR-30c	up-regulation
evm.152.49	TBK1	Serine threonine-protein kinase	-1.01412	1.31e-06	down-regulation	lma-miR-196a	up-regulation
evm.358.4	CCT2	Chaperonin containing TCP1, subunit 2 (beta)	1.54216	6.36e-08	up-regulation	novel-miR-272	down-regulation
evm.38.126	NA	FIP domain	-1.36523	1.09e-05	down-regulation	lma-miR-30c	up-regulation
evm.62.6	ARCN1	The coatomer is a cytosolic protein complex that binds to dilysine motifs and reversibly associates with Golgi non- clathrin-coated vesicles, which further mediate biosynthetic protein transport from the ER, via the Golgi up to the trans Golgi network. Coatomer complex is required for budding from Golgi membranes, and is essential for the retrograde Golgi-to-ER transport of dilysine-tagged protei…	3.47087	4.53e-43	up-regulation	lma-miR-122-5p	down-regulation
evm.62.6	ARCN1	The coatomer is a cytosolic protein complex that binds to dilysine motifs and reversibly associates with Golgi non- clathrin-coated vesicles, which further mediate biosynthetic protein transport from the ER, via the Golgi up to the trans Golgi network. Coatomer complex is required for budding from Golgi membranes, and is essential for the retrograde Golgi-to-ER transport of dilysine-tagged protei…	3.47087	4.53e-43	up-regulation	lma-miR-122	down-regulation
evm.9.161	ATF6	Transcription factor	3.90099	2.31e-62	up-regulation	lma-miR-184-3p	down-regulation
evm.9.161	ATF6	Transcription factor	3.90099	2.31e-62	up-regulation	lma-miR-184	down-regulation
evm.10.189	MSH6	Component of the post-replicative DNA mismatch repair system (MMR)	-1.39659	1.12e-06	down-regulation	lma-miR-196a	up-regulation
evm.130.36	ATAD1	ATPase family, AAA	2.07393	1.05e-25	up-regulation	lma-miR-184	down-regulation
evm.233.42	SVIP	Small VCP p97-interacting protein	-1.67818	1.56e-06	down-regulation	lma-miR-99a	up-regulation
evm.130.58	P4HA1	Prolyl 4-hydroxylase	1.016	0.000898749	up-regulation	novel-miR-444	down-regulation
evm.63.51	PCYOX1	Prenylcysteine oxidase 1	1.85377	6.07e-09	up-regulation	lma-miR-200b-5p	down-regulation
evm.75.37	NUDCD2	NudC domain containing 2	2.60437	2.61e-39	up-regulation	novel-miR-154	down-regulation
evm.96.105	CDC14A	CDC14 cell division cycle 14 homolog A	2.32799	0.00366886	up-regulation	novel-miR-444	down-regulation
evm.75.47	NSD1	Nuclear receptor binding SET domain protein 1a	-3.4345	3.58e-22	down-regulation	lma-miR-221-5p	up-regulation
evm.75.47	NSD1	Nuclear receptor binding SET domain protein 1a	-3.4345	3.58e-22	down-regulation	lma-miR-221-5p	up-regulation
evm.1.56	GPCPD1	Glycerophosphocholine phosphodiesterase GDE1 homolog (S. cerevisiae)	-1.75398	2.72e-14	down-regulation	novel-miR-214	up-regulation
evm.73.166	prdx1	Peroxiredoxin 1	2.59441	0.000756912	up-regulation	novel-miR-444	down-regulation
evm.67.56	LIN7B	Lin-7 homolog B	-1.72017	0.000626273	down-regulation	lma-miR-221-5p	up-regulation
evm.0.140	ABCB9	ATP-binding cassette sub-family B	2.69965	1.11e-14	up-regulation	lma-miR-122-5p	down-regulation
evm.0.140	ABCB9	ATP-binding cassette sub-family B	2.69965	1.11e-14	up-regulation	lma-miR-122	down-regulation
evm.11.124	NA	NA	4.75496	0.00595814	up-regulation	lma-miR-122-5p	down-regulation
evm.11.124	NA	NA	4.75496	0.00595814	up-regulation	novel-miR-444	down-regulation
evm.11.124	NA	NA	4.75496	0.00595814	up-regulation	novel-miR-154	down-regulation
evm.11.124	NA	NA	4.75496	0.00595814	up-regulation	lma-miR-122	down-regulation
evm.51.146	STMN4	Belongs to the stathmin family	5.79453	0.00380876	up-regulation	novel-miR-444	down-regulation
evm.326.9	NAT1	Arylamine N-acetyltransferase	-1.99781	0.00898383	down-regulation	lma-miR-132-5p	up-regulation
evm.326.9	NAT1	Arylamine N-acetyltransferase	-1.99781	0.00898383	down-regulation	lma-miR-135d	up-regulation
evm.301.5	DDX5	Belongs to the DEAD box helicase family	-1.24765	5.94e-08	down-regulation	novel-miR-354	up-regulation
evm.4.93	ZCCHC24	Zinc finger CCHC	-1.82841	1.61e-06	down-regulation	lma-miR-30d-3p	up-regulation
evm.46.31	FUNDC1	FUN14 domain containing 1	2.42142	2.05e-17	up-regulation	novel-miR-444	down-regulation
evm.5.304	HNRNPA1	Heterogeneous nuclear ribonucleoprotein	-1.08822	8.53e-12	down-regulation	lma-miR-132-5p	up-regulation
evm.5.304	HNRNPA1	Heterogeneous nuclear ribonucleoprotein	-1.08822	8.53e-12	down-regulation	lma-miR-221-5p	up-regulation
evm.94.79	C16orf72	UPF0472 protein C16orf72 homolog	1.00343	0.000184845	up-regulation	lma-miR-219a	down-regulation
evm.110.18	KLF6	Kruppel-like factor 6a	2.48602	2.95e-32	up-regulation	lma-miR-92b	down-regulation
evm.6.306	rab8b	RAB8B, member RAS oncogene family	-2.17215	1.05e-06	down-regulation	novel-miR-125	up-regulation
evm.63.27	pde6b	Phosphodiesterase 6B, cGMP-specific, rod, beta	6.91561	1.05e-06	up-regulation	novel-miR-272	down-regulation
evm.63.27	pde6b	Phosphodiesterase 6B, cGMP-specific, rod, beta	6.91561	1.05e-06	up-regulation	lma-miR-200b-5p	down-regulation
evm.49.77	SERPINH1	Serpin peptidase inhibitor, clade H (heat shock protein 47), member 1b	7.46998	4.45e-124	up-regulation	lma-miR-122-5p	down-regulation
evm.49.77	SERPINH1	Serpin peptidase inhibitor, clade H (heat shock protein 47), member 1b	7.46998	4.45e-124	up-regulation	novel-miR-444	down-regulation
evm.49.77	SERPINH1	Serpin peptidase inhibitor, clade H (heat shock protein 47), member 1b	7.46998	4.45e-124	up-regulation	lma-miR-122	down-regulation
evm.63.2	CERCAM	Cerebral endothelial cell adhesion molecule	2.8978	0.00997236	up-regulation	lma-miR-219a	down-regulation
evm.16.120	PPP1R13L	Protein phosphatase 1, regulatory (inhibitor) subunit 13 like	1.56845	0.00102121	up-regulation	novel-miR-444	down-regulation
evm.16.120	PPP1R13L	Protein phosphatase 1, regulatory (inhibitor) subunit 13 like	1.56845	0.00102121	up-regulation	novel-miR-154	down-regulation
evm.240.3	JOSD2	Josephin domain containing 2	-1.10564	3.82e-08	down-regulation	novel-miR-214	up-regulation
evm.240.3	JOSD2	Josephin domain containing 2	-1.10564	3.82e-08	down-regulation	lma-miR-99a	up-regulation
evm.15.5	UCHL1	Ubiquitin carboxyl-terminal esterase L1 (ubiquitin thiolesterase)	8.73549	2.83e-193	up-regulation	novel-miR-444	down-regulation
evm.58.139	SPECC1	Sperm antigen with calponin homology and coiled-coil domains 1	-1.50515	0.00221695	down-regulation	lma-miR-196a	up-regulation
evm.58.139	SPECC1	Sperm antigen with calponin homology and coiled-coil domains 1	-1.50515	0.00221695	down-regulation	lma-miR-196b-1	up-regulation
evm.58.139	SPECC1	Sperm antigen with calponin homology and coiled-coil domains 1	-1.50515	0.00221695	down-regulation	lma-miR-221-5p	up-regulation
evm.49.58	ACSL3	Acyl-CoA synthetase long-chain family member	2.45579	3.38e-05	up-regulation	lma-miR-205	down-regulation
evm.49.58	ACSL3	Acyl-CoA synthetase long-chain family member	2.45579	3.38e-05	up-regulation	novel-miR-272	down-regulation
evm.217.32_evm.217.33	TMEM8A	Transmembrane protein 8A	1.14209	1.79e-06	up-regulation	novel-miR-444	down-regulation
evm.217.32_evm.217.33	TMEM8A	Transmembrane protein 8A	1.14209	1.79e-06	up-regulation	novel-miR-272	down-regulation
evm.81.42	fdx1l	Ferredoxin 1-like	2.2232	1.85e-08	up-regulation	lma-miR-205	down-regulation
evm.208.11_evm.208.12	MAP4K3	Mitogen-activated protein kinase kinase kinase kinase	-1.03489	7.57e-06	down-regulation	novel-miR-354	up-regulation
evm.208.11_evm.208.12	MAP4K3	Mitogen-activated protein kinase kinase kinase kinase	-1.03489	7.57e-06	down-regulation	novel-miR-368	up-regulation
evm.41.7	TUBB	Tubulin is the major constituent of microtubules. It binds two moles of GTP, one at an exchangeable site on the beta chain and one at a non-exchangeable site on the alpha chain	6.47239	8.19e-167	up-regulation	novel-miR-154	down-regulation
evm.14.177_evm.14.178	ATG5	ATG5 autophagy related 5 homolog (S. cerevisiae)	-1.18117	0.000102205	down-regulation	lma-miR-132-5p	up-regulation
evm.14.177_evm.14.178	ATG5	ATG5 autophagy related 5 homolog (S. cerevisiae)	-1.18117	0.000102205	down-regulation	novel-miR-388	up-regulation
evm.130.8	SYDE1	Synapse defective 1, Rho GTPase, homolog 1 (C. elegans)	1.40991	9.64e-06	up-regulation	lma-miR-205	down-regulation
evm.130.8	SYDE1	Synapse defective 1, Rho GTPase, homolog 1 (C. elegans)	1.40991	9.64e-06	up-regulation	lma-miR-184-3p	down-regulation
evm.130.8	SYDE1	Synapse defective 1, Rho GTPase, homolog 1 (C. elegans)	1.40991	9.64e-06	up-regulation	lma-miR-184	down-regulation
evm.4.216	dcaf7	Ddb1 and cul4 associated factor 7	-2.00319	1.2e-11	down-regulation	lma-miR-196a	up-regulation
evm.38.70	BAG5	BCL2-associated athanogene 5	1.07912	0.00345438	up-regulation	novel-miR-444	down-regulation
evm.156.14	MGAT5B	Alpha-1,6-mannosylglycoprotein 6-beta-N-acetylglucosaminyltransferase	5.34509	0.00508276	up-regulation	lma-miR-200b-5p	down-regulation
evm.237.25	B3GAT3	Galactosylgalactosylxylosylprotein 3-beta-glucuronosyltransferase	3.99798	2.71e-30	up-regulation	novel-miR-444	down-regulation
evm.10.20	BAG3	BCL2-associated athanogene 3	7.61276	4.6e-165	up-regulation	novel-miR-444	down-regulation
evm.10.20	BAG3	BCL2-associated athanogene 3	7.61276	4.6e-165	up-regulation	lma-miR-200b-5p	down-regulation
evm.17.222	NA	Myosin regulatory light	4.55696	8.21e-101	up-regulation	lma-miR-92b	down-regulation
evm.17.57	KDSR	Belongs to the short-chain dehydrogenases reductases (SDR) family	1.74816	2.83e-05	up-regulation	novel-miR-444	down-regulation
evm.93.57	CHST3	Carbohydrate (chondroitin 6) sulfotransferase 3a	-1.05573	0.00115559	down-regulation	lma-miR-132-5p	up-regulation
evm.236.40	srsf5	Serine arginine-rich splicing factor	-1.50516	7.54e-16	down-regulation	lma-miR-196b-2	up-regulation
evm.236.40	srsf5	Serine arginine-rich splicing factor	-1.50516	7.54e-16	down-regulation	novel-miR-388	up-regulation
evm.144.49	CDKN1A	Cyclin-dependent kinase inhibitor	7.88815	2.13e-22	up-regulation	lma-miR-200b-5p	down-regulation
evm.81.102	PIK3R6	regulatory subunit	1.01856	0.00670172	up-regulation	novel-miR-444	down-regulation
evm.110.47	BAMBI	BMP and activin membrane-bound inhibitor	2.20151	1.26e-06	up-regulation	lma-miR-184-3p	down-regulation
evm.110.47	BAMBI	BMP and activin membrane-bound inhibitor	2.20151	1.26e-06	up-regulation	lma-miR-184	down-regulation
evm.90.83	C17orf75	Chromosome 17 open reading frame 75	2.16609	1.41e-11	up-regulation	novel-miR-444	down-regulation
evm.318.22	MAN2A1	Mannosidase, alpha, class 2A, member 1	1.51996	3.51e-08	up-regulation	novel-miR-444	down-regulation
evm.10.63	WDR11	WD repeat domain 11	-1.15074	1.02e-08	down-regulation	lma-miR-196a	up-regulation
evm.10.63	WDR11	WD repeat domain 11	-1.15074	1.02e-08	down-regulation	lma-miR-135d	up-regulation
evm.195.15	NA	SNF related kinase b	3.09932	2e-13	up-regulation	lma-miR-92b	down-regulation
evm.195.15	NA	SNF related kinase b	3.09932	2e-13	up-regulation	novel-miR-272	down-regulation
evm.51.18	ERO1L	ERO1-like (S. cerevisiae)	2.11155	0.00099314	up-regulation	novel-miR-272	down-regulation
evm.15.138	MYOZ2	Myozenin	3.24219	0.000105639	up-regulation	novel-miR-154	down-regulation
evm.6.89	ube2n	protein modification by small protein conjugation	3.55183	6.24e-44	up-regulation	novel-miR-444	down-regulation
evm.11.192	ppp1r3f	Protein phosphatase 1, regulatory subunit	-1.44749	5.91e-05	down-regulation	lma-miR-30d-3p	up-regulation
evm.117.33	PIEZO1	Piezo-type mechanosensitive ion channel component	-2.42889	1.94e-24	down-regulation	lma-miR-132-5p	up-regulation
evm.0.1	sub1	Activated RNA polymerase II transcriptional coactivator	-2.48348	2.99e-28	down-regulation	lma-miR-132-5p	up-regulation
evm.127.3	UBQLN4	Ubiquilin	1.6568	1.38e-21	up-regulation	novel-miR-272	down-regulation
evm.41.76	SLC52A2	Solute carrier family 52 (riboflavin transporter), member	3.36134	2.77e-17	up-regulation	lma-miR-92b	down-regulation
evm.152.11	arf5	activation of phospholipase D activity	3.08848	1.75e-63	up-regulation	lma-miR-122-5p	down-regulation
evm.57.99	EIF4G3	Eukaryotic translation initiation factor 4 gamma	1.45067	1.18e-11	up-regulation	lma-miR-205	down-regulation
evm.254.12	slc39a1	Solute carrier family 39 (zinc transporter), member 1	1.40414	0.0015749	up-regulation	lma-miR-122-5p	down-regulation
evm.394.3	CINP	Cyclin-dependent kinase 2 interacting protein	1.08152	1.34e-06	up-regulation	lma-miR-184-3p	down-regulation
evm.394.3	CINP	Cyclin-dependent kinase 2 interacting protein	1.08152	1.34e-06	up-regulation	lma-miR-184	down-regulation
evm.0.301	DOCK5	dedicator of cytokinesis	-1.61533	1.8e-11	down-regulation	novel-miR-422	up-regulation
evm.29.76	nptx1	neuronal	4.30942	0.00179273	up-regulation	lma-miR-92b	down-regulation
evm.189.22	C15orf61	Chromosome 15 open reading frame 61	-2.27074	9.31e-09	down-regulation	lma-miR-221-5p	up-regulation
evm.10.31	PDLIM1	PDZ and LIM domain	1.98938	4.73e-18	up-regulation	novel-miR-272	down-regulation
evm.99.60	SH3TC1	SH3 domain and tetratricopeptide	1.95487	0.000944627	up-regulation	novel-miR-154	down-regulation
evm.414.1	NA	SH3 domain-binding protein 5-like	1.57135	1.72e-07	up-regulation	novel-miR-272	down-regulation
evm.287.9	NA	NA	1.11575	0.000130103	up-regulation	lma-miR-92b	down-regulation
evm.115.62	SEPHS2	Selenophosphate synthetase 2	1.28296	3.97e-13	up-regulation	novel-miR-444	down-regulation
evm.115.62	SEPHS2	Selenophosphate synthetase 2	1.28296	3.97e-13	up-regulation	lma-miR-184-3p	down-regulation
evm.115.62	SEPHS2	Selenophosphate synthetase 2	1.28296	3.97e-13	up-regulation	lma-miR-184	down-regulation
evm.241.18_evm.241.19	ENPP6	Ectonucleotide pyrophosphatase phosphodiesterase	-1.18751	1.18e-09	down-regulation	novel-miR-214	up-regulation
evm.241.18_evm.241.19	ENPP6	Ectonucleotide pyrophosphatase phosphodiesterase	-1.18751	1.18e-09	down-regulation	lma-miR-99a	up-regulation
evm.152.37	SCO2	SCO cytochrome oxidase deficient homolog 2 (yeast)	-1.00624	0.000882881	down-regulation	lma-miR-99a	up-regulation
evm.8.24	SLC25A29	Solute carrier family 25 (mitochondrial carnitine acylcarnitine carrier), member 29	-3.0305	6.5e-13	down-regulation	lma-miR-196a	up-regulation
evm.4.227	TCEB2	Transcription elongation factor B	-1.17642	1.18e-05	down-regulation	novel-miR-368	up-regulation
evm.94.21	NA	zinc finger protein	-1.82822	2.45e-07	down-regulation	lma-miR-132-5p	up-regulation
evm.76.122	HYAL1	Hyaluronoglucosaminidase 1	1.65601	0.000227086	up-regulation	lma-miR-92b	down-regulation
evm.76.122	HYAL1	Hyaluronoglucosaminidase 1	1.65601	0.000227086	up-regulation	novel-miR-444	down-regulation
evm.76.122	HYAL1	Hyaluronoglucosaminidase 1	1.65601	0.000227086	up-regulation	novel-miR-272	down-regulation
evm.16.209	TRPC4	Transient receptor potential cation channel subfamily C member	-1.03683	0.00247856	down-regulation	lma-miR-221-5p	up-regulation
evm.114.23	GK	Glycerol kinase-like	2.98466	2.77e-10	up-regulation	lma-miR-205	down-regulation
evm.114.23	GK	Glycerol kinase-like	2.98466	2.77e-10	up-regulation	novel-miR-272	down-regulation
evm.174.4	NA	HAT (Half-A-TPR) repeats	1.38824	1.96e-07	up-regulation	lma-miR-184-3p	down-regulation
evm.174.4	NA	HAT (Half-A-TPR) repeats	1.38824	1.96e-07	up-regulation	lma-miR-184	down-regulation
evm.15.65	PPM1K	Protein phosphatase 1K (PP2C domain containing)	2.40946	1.69e-08	up-regulation	lma-miR-184-3p	down-regulation
evm.15.65	PPM1K	Protein phosphatase 1K (PP2C domain containing)	2.40946	1.69e-08	up-regulation	lma-miR-184	down-regulation
evm.98.77	CHN2	Chimerin (chimaerin) 2	-1.5978	0.000311237	down-regulation	lma-miR-196a	up-regulation
evm.98.77	CHN2	Chimerin (chimaerin) 2	-1.5978	0.000311237	down-regulation	lma-miR-196b-1	up-regulation
evm.98.77	CHN2	Chimerin (chimaerin) 2	-1.5978	0.000311237	down-regulation	lma-miR-499a	up-regulation
evm.3.57	FAHD2A	Fumarylacetoacetate hydrolase	-1.06147	0.00296579	down-regulation	novel-miR-214	up-regulation
evm.70.15_evm.70.16	TTPA	Tocopherol (alpha) transfer protein	-2.49262	0.000331054	down-regulation	lma-miR-196a	up-regulation
evm.1.208	SGK1	Serum glucocorticoid regulated kinase 1	1.90841	2.87e-07	up-regulation	novel-miR-272	down-regulation
evm.95.17	NGLY1	N-glycanase 1	2.01022	1.31e-24	up-regulation	lma-miR-219a	down-regulation
evm.74.47	SDHB	Iron-sulfur protein (IP) subunit of succinate dehydrogenase (SDH) that is involved in complex II of the mitochondrial electron transport chain and is responsible for transferring electrons from succinate to ubiquinone (coenzyme Q)	4.60906	1.75e-48	up-regulation	lma-miR-92b	down-regulation
evm.74.47	SDHB	Iron-sulfur protein (IP) subunit of succinate dehydrogenase (SDH) that is involved in complex II of the mitochondrial electron transport chain and is responsible for transferring electrons from succinate to ubiquinone (coenzyme Q)	4.60906	1.75e-48	up-regulation	novel-miR-444	down-regulation
evm.75.62	CtBP	Belongs to the D-isomer specific 2-hydroxyacid dehydrogenase family	1.23211	0.00104437	up-regulation	novel-miR-444	down-regulation
evm.75.62	CtBP	Belongs to the D-isomer specific 2-hydroxyacid dehydrogenase family	1.23211	0.00104437	up-regulation	novel-miR-154	down-regulation
evm.1.189	NA	Belongs to the GPAT DAPAT family	-2.26036	1.75e-06	down-regulation	novel-miR-225	up-regulation
evm.59.117	AP1M1	Adaptor-related protein complex 1, mu 1 subunit	1.05301	7.07e-06	up-regulation	lma-miR-122-5p	down-regulation
evm.59.117	AP1M1	Adaptor-related protein complex 1, mu 1 subunit	1.05301	7.07e-06	up-regulation	lma-miR-122	down-regulation
evm.1.302	tdrp	Testis development-related protein	3.80731	1.95e-13	up-regulation	novel-miR-444	down-regulation
evm.0.422	MN1	Meningioma 1b	-2.02304	9.47e-13	down-regulation	lma-miR-221-5p	up-regulation
evm.8.18	NIPAL3	NIPA-like domain containing 3	2.20563	5.66e-07	up-regulation	lma-miR-122-5p	down-regulation
evm.8.18	NIPAL3	NIPA-like domain containing 3	2.20563	5.66e-07	up-regulation	lma-miR-122	down-regulation
evm.91.121	MPHOSPH6	M-phase phosphoprotein 6	-1.01588	0.00644226	down-regulation	novel-miR-225	up-regulation
evm.78.85	BLOC1S1	Biogenesis of lysosome-related organelles	-1.3309	4.36e-08	down-regulation	novel-miR-368	up-regulation
evm.16.46	NA	Zgc 152863	3.87447	1.15e-13	up-regulation	novel-miR-444	down-regulation
evm.93.72	EIF4EBP2	Eukaryotic translation initiation factor 4E binding protein 2	-1.72241	3.61e-10	down-regulation	lma-miR-196b-1	up-regulation
evm.93.72	EIF4EBP2	Eukaryotic translation initiation factor 4E binding protein 2	-1.72241	3.61e-10	down-regulation	novel-miR-388	up-regulation
evm.81.129	SLC25A38	Mitochondrial carrier required during erythropoiesis. Probably involved in the biosynthesis of heme, possibly by facilitating 5-aminolevulinate (ALA) production. May act by importing glycine into mitochondria or by exchanging glycine for ALA across the mitochondrial inner membrane	-1.00029	0.00367652	down-regulation	lma-miR-30d-3p	up-regulation
evm.43.106	NA	Annexin A13	-1.25562	4.46e-05	down-regulation	lma-miR-135d	up-regulation
evm.110.21	FZD8	Belongs to the G-protein coupled receptor Fz Smo family	ppp2ca	4.93e-05	down-regulation	lma-miR-196b-1	up-regulation
evm.110.21	FZD8	Belongs to the G-protein coupled receptor Fz Smo family	-2.20108	4.93e-05	down-regulation	lma-miR-221-5p	up-regulation
evm.110.21	FZD8	Belongs to the G-protein coupled receptor Fz Smo family	-2.20108	4.93e-05	down-regulation	lma-miR-221-5p	up-regulation
evm.86.70	AGAP2	ArfGAP with GTPase domain, ankyrin repeat and PH domain	2.35232	2.89e-07	up-regulation	novel-miR-272	down-regulation
evm.148.11	NA	NA	1.20389	0.00517154	up-regulation	lma-miR-92b	down-regulation
evm.1.107	wdr20	WD repeat domain 20b	2.48182	8.65e-30	up-regulation	lma-miR-122-5p	down-regulation
evm.1.107	wdr20	WD repeat domain 20b	2.48182	8.65e-30	up-regulation	lma-miR-122	down-regulation
evm.136.59	BPTF	Bromodomain PHD finger transcription factor	-1.70064	1.38e-08	down-regulation	lma-miR-221-5p	up-regulation
evm.0.61	ENTPD2	nucleoside-diphosphatase activity	1.30922	0.000802076	up-regulation	novel-miR-444	down-regulation
evm.84.48	NA	NA	1.15623	4.88e-07	up-regulation	lma-miR-205	down-regulation
evm.9.117	LPL	The primary function of this lipase is the hydrolysis of triglycerides of circulating chylomicrons and very low density lipoproteins (VLDL). Binding to heparin sulfate proteogylcans at the cell surface is vital to the function. The apolipoprotein, APOC2, acts as a coactivator of LPL activity in the presence of lipids on the luminal surface of vascular endothelium	1.45034	3.89e-05	up-regulation	lma-miR-184-3p	down-regulation
evm.9.117	LPL	The primary function of this lipase is the hydrolysis of triglycerides of circulating chylomicrons and very low density lipoproteins (VLDL). Binding to heparin sulfate proteogylcans at the cell surface is vital to the function. The apolipoprotein, APOC2, acts as a coactivator of LPL activity in the presence of lipids on the luminal surface of vascular endothelium	1.45034	3.89e-05	up-regulation	lma-miR-184	down-regulation
evm.35.8	ABCC8	ATP-binding cassette, sub-family C	-1.77245	2.9e-05	down-regulation	lma-miR-221-5p	up-regulation
evm.296.14	STK11IP	Serine threonine kinase 11 interacting protein	-1.00098	1.21e-06	down-regulation	novel-miR-422	up-regulation
evm.25.72	SLC22A31	Solute carrier family 22, member 31	1.28186	0.000488509	up-regulation	novel-miR-444	down-regulation
evm.147.8	NA	Adaptor-related protein complex 1, gamma 2 subunit	-1.44357	8.21e-06	down-regulation	novel-miR-225	up-regulation
evm.21.154	SHROOM2	Shroom family member 2	3.76158	1.07e-16	up-regulation	novel-miR-154	down-regulation
evm.108.45	RMDN3	Regulator of microtubule dynamics	1.05941	0.00391898	up-regulation	lma-miR-200b-5p	down-regulation
evm.4.113	COASY	Coenzyme A synthase	-1.85005	8.7e-11	down-regulation	lma-miR-196a	up-regulation
evm.4.113	COASY	Coenzyme A synthase	-1.85005	8.7e-11	down-regulation	lma-miR-196b-1	up-regulation
evm.11.46	BRPF1	Bromodomain and PHD finger containing 1	-1.13046	5.43e-06	down-regulation	novel-miR-368	up-regulation
evm.3.340	NA	Si dkey-98f17.5	-1.49284	1.7e-11	down-regulation	lma-miR-196a	up-regulation
evm.84.53	DCTD	deaminase	2.09388	7.26e-10	up-regulation	novel-miR-444	down-regulation
evm.49.121	CLTC	Clathrin is the major protein of the polyhedral coat of coated pits and vesicles	1.21202	0.000303086	up-regulation	novel-miR-444	down-regulation
evm.296.7	CCNYL1	Belongs to the cyclin family	-1.51927	1.47e-06	down-regulation	lma-miR-499a	up-regulation
evm.161.21	HLCS	Holocarboxylase synthetase (biotin-(proprionyl-Coenzyme A-carboxylase (ATP-hydrolysing)) ligase)	-1.55574	1.95e-09	down-regulation	lma-miR-196b-1	up-regulation
evm.1.289	PTPN14	phosphatase, non-receptor type	-2.02881	1.29e-15	down-regulation	lma-miR-196a	up-regulation
evm.24.229	RHBDL2	Rhomboid, veinlet-like 2 (Drosophila)	-1.92754	0.00342761	down-regulation	lma-miR-30d-3p	up-regulation
evm.20.91	KLF15	Krueppel-like factor	1.74891	0.000216522	up-regulation	novel-miR-272	down-regulation
evm.321.28	Med	mothers against decapentaplegic homolog	3.29168	3.41e-17	up-regulation	novel-miR-444	down-regulation
evm.321.28	Med	mothers against decapentaplegic homolog	3.29168	3.41e-17	up-regulation	novel-miR-154	down-regulation
evm.10.154	NA	Coiled-coil domain-containing protein 177-like	3.17121	3.06e-11	up-regulation	lma-miR-122-5p	down-regulation
evm.10.154	NA	Coiled-coil domain-containing protein 177-like	3.17121	3.06e-11	up-regulation	lma-miR-92b	down-regulation
evm.10.154	NA	Coiled-coil domain-containing protein 177-like	3.17121	3.06e-11	up-regulation	lma-miR-122	down-regulation
evm.239.7	MYOM2	Myomesin 2	-1.71927	3.74e-06	down-regulation	novel-miR-422	up-regulation
evm.239.7	MYOM2	Myomesin 2	-1.71927	3.74e-06	down-regulation	lma-miR-221-5p	up-regulation
evm.239.7	MYOM2	Myomesin 2	-1.71927	3.74e-06	down-regulation	lma-miR-221-5p	up-regulation
evm.5.22	SRSF6	Serine arginine-rich splicing factor	-1.11112	4.3e-08	down-regulation	novel-miR-225	up-regulation
evm.36.143	BET1L	Blocked early in transport 1 homolog (S. cerevisiae)-like	3.55254	5.31e-38	up-regulation	lma-miR-92b	down-regulation
evm.155.20	prkag2	Protein kinase, AMP-activated, gamma 2 non-catalytic subunit	2.99136	9.62e-15	up-regulation	novel-miR-154	down-regulation
evm.7.137	WASF3	protein family, member 3	1.1274	0.00430169	up-regulation	lma-miR-122-5p	down-regulation
evm.7.137	WASF3	protein family, member 3	1.1274	0.00430169	up-regulation	lma-miR-122	down-regulation
evm.168.13	HNRNPC	deaminase binding	1.20589	4.01e-07	up-regulation	lma-miR-205	down-regulation
evm.168.13	HNRNPC	deaminase binding	1.20589	4.01e-07	up-regulation	novel-miR-272	down-regulation
evm.78.45	SHMT2	Serine hydroxymethyltransferase	1.60029	1.44e-05	up-regulation	lma-miR-205	down-regulation
evm.21.128	HERC2	Hect domain and RLD 2	-2.62718	1.47e-20	down-regulation	lma-miR-196a	up-regulation
evm.11.90	taf4	TAF4 RNA polymerase II, TATA box binding protein (TBP)-associated factor, 135kDa	-2.79508	1.88e-16	down-regulation	lma-miR-30c	up-regulation
evm.15.48	USP38	Ubiquitin specific peptidase 38	1.79698	3.7e-14	up-regulation	novel-miR-272	down-regulation
evm.172.13	CFDP1	RGD motif, leucine rich repeats, tropomodulin domain and proline-rich containing	2.8785	6.56e-22	up-regulation	lma-miR-205	down-regulation
evm.172.13	CFDP1	RGD motif, leucine rich repeats, tropomodulin domain and proline-rich containing	2.8785	6.56e-22	up-regulation	lma-miR-219a	down-regulation
evm.213.3	CHST11	Carbohydrate (chondroitin 4) sulfotransferase 11	3.72475	0.00778998	up-regulation	lma-miR-122-5p	down-regulation
evm.6.144	nfat5	Nuclear factor of activated T-cells	-3.74382	2.81e-29	down-regulation	novel-miR-368	up-regulation
evm.6.144	nfat5	Nuclear factor of activated T-cells	-3.74382	2.81e-29	down-regulation	lma-miR-30d-3p	up-regulation
evm.99.80	ACHE	Belongs to the type-B carboxylesterase lipase family	1.27244	3.97e-05	up-regulation	novel-miR-444	down-regulation
evm.27.60	DDX26B	DEAD H (Asp-Glu-Ala-Asp His) box polypeptide 26B	-2.63424	1.57e-14	down-regulation	novel-miR-225	up-regulation
evm.346.3	MAML1	mastermind-like	2.28647	4.51e-06	up-regulation	lma-miR-122-5p	down-regulation
evm.346.3	MAML1	mastermind-like	2.28647	4.51e-06	up-regulation	novel-miR-444	down-regulation
evm.346.3	MAML1	mastermind-like	2.28647	4.51e-06	up-regulation	lma-miR-122	down-regulation
evm.63.35	SCARB2	Scavenger receptor class B, member 2	2.10012	2.42e-14	up-regulation	novel-miR-444	down-regulation
evm.3.75	PDXP	Pyridoxal (pyridoxine, vitamin B6) phosphatase	-1.16566	5.65e-09	down-regulation	lma-miR-196b-2	up-regulation
evm.264.32	NA	NA	5.17189	0.00852944	up-regulation	novel-miR-444	down-regulation
evm.109.108	BCORL1	BCL-6 corepressor-like	1.49246	0.000108997	up-regulation	lma-miR-184-3p	down-regulation
evm.109.108	BCORL1	BCL-6 corepressor-like	1.49246	0.000108997	up-regulation	lma-miR-184	down-regulation
evm.6.202	calu	Calumenin b	3.8486	2.99e-42	up-regulation	novel-miR-444	down-regulation
evm.238.12	PCSK7	Proprotein convertase subtilisin kexin type	1.18213	1.91e-06	up-regulation	novel-miR-444	down-regulation
evm.132.20	YIPF6	Yip1 domain family member 6	4.09581	4.48e-89	up-regulation	lma-miR-122-5p	down-regulation
evm.36.67	nucb2	Nucleobindin	2.39732	6.73e-08	up-regulation	novel-miR-444	down-regulation
evm.36.67	nucb2	Nucleobindin	2.39732	6.73e-08	up-regulation	novel-miR-272	down-regulation
evm.103.43	NA	Diacylglycerol O-acyltransferase 1-like	-1.50312	0.00146938	down-regulation	novel-miR-125	up-regulation
evm.357.6	mark2	MAP microtubule affinity-regulating kinase 1	2.94466	3.92e-27	up-regulation	lma-miR-92b	down-regulation
evm.75.3	znf711	Zinc finger protein 711	1.31843	6.43e-10	up-regulation	lma-miR-122-5p	down-regulation
evm.219.6	ALG10	Asparagine-linked glycosylation 10	2.05235	2.07e-11	up-regulation	novel-miR-444	down-regulation
evm.117.30	APRT	Adenine phosphoribosyl transferase	-1.62201	6.14e-06	down-regulation	lma-miR-196a	up-regulation
evm.117.30	APRT	Adenine phosphoribosyl transferase	-1.62201	6.14e-06	down-regulation	lma-miR-196b-1	up-regulation
evm.47.84	TUFT1	Tuftelin	3.98827	8.07e-13	up-regulation	novel-miR-444	down-regulation
evm.44.16	TMEM128	Transmembrane protein 128	-1.25936	0.000598456	down-regulation	lma-miR-135d	up-regulation
evm.2.201	TCP11L2	T-complex 11 (mouse)-like 2	-1.33839	8.23e-09	down-regulation	lma-miR-196a	up-regulation
evm.2.201	TCP11L2	T-complex 11 (mouse)-like 2	-1.33839	8.23e-09	down-regulation	lma-miR-196b-1	up-regulation
evm.2.201	TCP11L2	T-complex 11 (mouse)-like 2	-1.33839	8.23e-09	down-regulation	lma-miR-196b-2	up-regulation
evm.56.89	EGLN2	Egl nine homolog	-1.56789	0.00035313	down-regulation	lma-miR-221-5p	up-regulation
evm.54.71	GRAMD3	GRAM domain containing 3	1.54113	0.00160013	up-regulation	lma-miR-122-5p	down-regulation
evm.54.71	GRAMD3	GRAM domain containing 3	1.54113	0.00160013	up-regulation	lma-miR-122	down-regulation
evm.9.217_evm.9.218	EDEM3	ER degradation enhancer, mannosidase alpha-like 3	2.34976	1.97e-08	up-regulation	lma-miR-92b	down-regulation
evm.28.130	DHTKD1	Dehydrogenase E1 and transketolase domain containing 1	-2.25889	5.16e-23	down-regulation	lma-miR-196a	up-regulation
evm.28.130	DHTKD1	Dehydrogenase E1 and transketolase domain containing 1	-2.25889	5.16e-23	down-regulation	lma-miR-196b-1	up-regulation
evm.27.83	ITM2A	Integral membrane protein 2A	-1.88509	8.03e-14	down-regulation	lma-miR-196a	up-regulation
evm.27.83	ITM2A	Integral membrane protein 2A	-1.88509	8.03e-14	down-regulation	lma-miR-196b-1	up-regulation
evm.320.3	CCDC28A	Coiled-coil domain containing 28A	-1.22906	1.69e-08	down-regulation	novel-miR-214	up-regulation
evm.277.11	FKBP9	FK506 binding protein 9	2.19626	6.75e-11	up-regulation	novel-miR-444	down-regulation
evm.3.294	ATP6V0A2	Essential component of the vacuolar proton pump (V- ATPase), a multimeric enzyme that catalyzes the translocation of protons across the membranes. Required for assembly and activity of the V-ATPase	2.52868	7.48e-21	up-regulation	lma-miR-122-5p	down-regulation
evm.3.294	ATP6V0A2	Essential component of the vacuolar proton pump (V- ATPase), a multimeric enzyme that catalyzes the translocation of protons across the membranes. Required for assembly and activity of the V-ATPase	2.52868	7.48e-21	up-regulation	lma-miR-122	down-regulation
evm.62.47	ULK2	Unc-51-like kinase 2 (C. elegans)	1.72214	8.85e-07	up-regulation	novel-miR-444	down-regulation
evm.11.206	PLP2	Proteolipid protein	-1.32277	2.95e-08	down-regulation	novel-miR-422	up-regulation
evm.80.116	NA	Receptor expression-enhancing protein	-2.53652	6.73e-10	down-regulation	lma-miR-99a	up-regulation
evm.3.5	AGPAT9	1-acylglycerol-3-phosphate O-acyltransferase 9, like	-2.45503	4.11e-05	down-regulation	novel-miR-225	up-regulation
evm.24.99	FLOT1	Flotillin 1b	1.44635	2.3e-18	up-regulation	lma-miR-205	down-regulation
evm.127.34	GRINA	Glutamate receptor, ionotropic, N-methyl D-aspartate-associated protein	4.68063	1.31e-111	up-regulation	lma-miR-184-3p	down-regulation
evm.127.34	GRINA	Glutamate receptor, ionotropic, N-methyl D-aspartate-associated protein	4.68063	1.31e-111	up-regulation	lma-miR-184	down-regulation
evm.90.44_evm.90.45	srebf1	Sterol regulatory element binding transcription factor 1	1.47514	7.54e-06	up-regulation	novel-miR-444	down-regulation
evm.181.41	SERPINE1	Serpin peptidase inhibitor, clade E (nexin, plasminogen activator inhibitor type 1), member 1	1.65472	0.00180552	up-regulation	lma-miR-122-5p	down-regulation
evm.181.41	SERPINE1	Serpin peptidase inhibitor, clade E (nexin, plasminogen activator inhibitor type 1), member 1	1.65472	0.00180552	up-regulation	lma-miR-122	down-regulation
evm.302.5	TMEM244	Integral membrane protein S linking to the trans Golgi network	-2.00693	8.49e-07	down-regulation	lma-miR-99a	up-regulation
evm.89.50	BBOX1	Butyrobetaine (gamma), 2-oxoglutarate dioxygenase 1 (gamma-butyrobetaine hydroxylase)	-1.00862	0.00189807	down-regulation	lma-miR-196a1	up-regulation
evm.325.15	GATM	Glycine amidinotransferase (L-arginine glycine amidinotransferase)	-3.54753	0.000804383	down-regulation	lma-miR-30c	up-regulation
evm.126.29	STX18	Syntaxin 18	1.10505	6.69e-10	up-regulation	lma-miR-92b	down-regulation
evm.126.29	STX18	Syntaxin 18	1.10505	6.69e-10	up-regulation	novel-miR-154	down-regulation
evm.68.56_evm.68.57	WDR43	WD repeat domain 43	-1.60939	1.44e-07	down-regulation	lma-miR-221-5p	up-regulation
evm.5.80	FOXJ3	forkhead box	-1.60592	7.49e-05	down-regulation	novel-miR-225	up-regulation
evm.9.326	HSD17B7	Hydroxysteroid (17-beta) dehydrogenase 7	5.69561	3.12e-25	up-regulation	novel-miR-272	down-regulation
evm.191.19	SSR2	TRAP proteins are part of a complex whose function is to bind calcium to the ER membrane and thereby regulate the retention of ER resident proteins	1.63641	8.72e-12	up-regulation	lma-miR-200b-5p	down-regulation
evm.417.2	NA	NA	-1.3704	0.00506329	down-regulation	novel-miR-125	up-regulation
evm.294.6	SLC24A5	Belongs to the Ca(2 ) cation antiporter (CaCA) (TC 2.A.19) family	7.27046	7.04e-68	up-regulation	lma-miR-92b	down-regulation
evm.5.89	TTC34	tetratricopeptide repeat	-7.33317	2.29e-06	down-regulation	novel-miR-388	up-regulation
evm.5.89	TTC34	tetratricopeptide repeat	-7.33317	2.29e-06	down-regulation	lma-miR-135d	up-regulation
evm.216.21	NA	NA	3.80256	3.56e-38	up-regulation	lma-miR-92b	down-regulation
evm.4.138	DNAJC7	DnaJ domain	1.29156	1.25e-14	up-regulation	lma-miR-200b-5p	down-regulation
evm.3.40	2023-09-05	Belongs to the TRAFAC class TrmE-Era-EngA-EngB-Septin- like GTPase superfamily. Septin GTPase family	2.30757	0.000819072	up-regulation	novel-miR-444	down-regulation
evm.3.40	2023-09-05	Belongs to the TRAFAC class TrmE-Era-EngA-EngB-Septin- like GTPase superfamily. Septin GTPase family	2.30757	0.000819072	up-regulation	lma-miR-184-3p	down-regulation
evm.3.40	2023-09-05	Belongs to the TRAFAC class TrmE-Era-EngA-EngB-Septin- like GTPase superfamily. Septin GTPase family	2.30757	0.000819072	up-regulation	lma-miR-184	down-regulation
evm.8.207	GSKIP	GSK3B interacting protein	1.38643	6.83e-10	up-regulation	novel-miR-272	down-regulation
evm.199.21	SURF4	Surfeit locus protein	1.74754	1.44e-08	up-regulation	lma-miR-122-5p	down-regulation
evm.199.21	SURF4	Surfeit locus protein	1.74754	1.44e-08	up-regulation	lma-miR-184-3p	down-regulation
evm.199.21	SURF4	Surfeit locus protein	1.74754	1.44e-08	up-regulation	lma-miR-184	down-regulation
evm.199.21	SURF4	Surfeit locus protein	1.74754	1.44e-08	up-regulation	lma-miR-122	down-regulation
evm.82.33	SMYD5	SMYD family member 5	1.06396	0.000161419	up-regulation	novel-miR-272	down-regulation
evm.40.50	SLC27A1	Solute carrier family 27 (fatty acid transporter), member	1.74415	1.23e-07	up-regulation	novel-miR-154	down-regulation
evm.87.69	NA	Calpain-5-like	-2.7883	3.02e-13	down-regulation	lma-miR-132-5p	up-regulation
evm.93.35	XPO5	Exportin 5	-1.05335	0.00317699	down-regulation	lma-miR-221-5p	up-regulation
evm.8.268	THBS1	Thrombospondin 1	2.3962	1.16e-15	up-regulation	lma-miR-205	down-regulation
evm.76.113	TARDBP	TAR DNA binding protein	-1.02145	8.56e-09	down-regulation	novel-miR-354	up-regulation
evm.76.113	TARDBP	TAR DNA binding protein	-1.02145	8.56e-09	down-regulation	novel-miR-388	up-regulation
evm.202.16	NUP35	Functions as a component of the nuclear pore complex (NPC). NPC components, collectively referred to as nucleoporins (NUPs)	1.91141	1.85e-10	up-regulation	novel-miR-444	down-regulation
evm.14.224	TCAIM	activation inhibitor, mitochondrial	-1.90561	2.52e-10	down-regulation	lma-miR-30d-3p	up-regulation
evm.184.50	SLC50A1	Solute carrier family 50 (sugar transporter), member 1	1.53019	8.13e-08	up-regulation	lma-miR-205	down-regulation
evm.95.41	NA	NA	-2.58796	4.16e-11	down-regulation	lma-miR-99a	up-regulation
evm.42.114	CCDC6	coiled-coil domain containing	-1.08221	1.02e-05	down-regulation	novel-miR-354	up-regulation
evm.24.101	MDC1	Mediator of DNA damage checkpoint protein	-1.08264	0.00591839	down-regulation	novel-miR-388	up-regulation
evm.24.101	MDC1	Mediator of DNA damage checkpoint protein	-1.08264	0.00591839	down-regulation	lma-miR-135d	up-regulation
evm.56.90	TMEM160	Transmembrane protein 160	1.24819	1.3e-06	up-regulation	lma-miR-122-5p	down-regulation
evm.56.90	TMEM160	Transmembrane protein 160	1.24819	1.3e-06	up-regulation	novel-miR-444	down-regulation
evm.56.90	TMEM160	Transmembrane protein 160	1.24819	1.3e-06	up-regulation	lma-miR-122	down-regulation
evm.279.18	DUSP19	Dual specificity phosphatase 19b	-2.11428	2.94e-06	down-regulation	novel-miR-388	up-regulation
evm.238.5	NUDT8	Nudix (nucleoside diphosphate linked moiety X)-type motif 8	1.32741	4.09e-06	up-regulation	novel-miR-444	down-regulation
evm.53.27	USP2	Belongs to the peptidase C19 family	1.69181	0.00919766	up-regulation	lma-miR-92b	down-regulation
evm.19.48	TMEM33	Transmembrane protein 33	4.04713	6.78e-84	up-regulation	novel-miR-272	down-regulation
evm.176.18	ZFX	zinc finger	-1.50318	7.83e-12	down-regulation	lma-miR-196a	up-regulation
evm.233.40	NA	Fin bud initiation	4.52398	0.00029397	up-regulation	novel-miR-444	down-regulation
evm.233.40	NA	Fin bud initiation	4.52398	0.00029397	up-regulation	lma-miR-219a	down-regulation
evm.8.174	ARF6	ADP-ribosylation factor 6	-1.27462	3.68e-14	down-regulation	novel-miR-368	up-regulation
evm.21.123	ATP10A	Belongs to the cation transport ATPase (P-type) (TC 3.A.3) family. Type IV subfamily	1.56155	0.00106124	up-regulation	novel-miR-444	down-regulation
evm.7.100	SGK3	Serum glucocorticoid regulated kinase family member 3	3.21533	1.69e-11	up-regulation	novel-miR-444	down-regulation
evm.128.10	pmepa1	Prostate transmembrane protein, androgen induced 1	4.22537	1.41e-09	up-regulation	lma-miR-122-5p	down-regulation
evm.128.10	pmepa1	Prostate transmembrane protein, androgen induced 1	4.22537	1.41e-09	up-regulation	lma-miR-122	down-regulation
evm.128.10	pmepa1	Prostate transmembrane protein, androgen induced 1	4.22537	1.41e-09	up-regulation	lma-miR-200b-5p	down-regulation
evm.24.214	MAP3K6	Mitogen-activated protein kinase kinase kinase	2.13174	9.99e-09	up-regulation	novel-miR-444	down-regulation
evm.16.55	cdc42ep2	Zgc 154093	2.26452	8.07e-13	up-regulation	lma-miR-200b-5p	down-regulation
evm.44.17	LYAR	Ly1 antibody reactive	1.12136	2.5e-05	up-regulation	lma-miR-122-5p	down-regulation
evm.44.17	LYAR	Ly1 antibody reactive	1.12136	2.5e-05	up-regulation	novel-miR-272	down-regulation
evm.156.15	SEC14L1	SEC14-like 1 (S. cerevisiae)	-3.06468	5.51e-11	down-regulation	novel-miR-125	up-regulation
evm.148.45	snrk	SNF-related serine threonine-protein kinase-like	2.96965	4.19e-15	up-regulation	lma-miR-122-5p	down-regulation
evm.148.45	snrk	SNF-related serine threonine-protein kinase-like	2.96965	4.19e-15	up-regulation	lma-miR-122	down-regulation
evm.4.324	im:7160594	Major facilitator superfamily domain-containing protein 1-like	-1.13899	0.00370258	down-regulation	novel-miR-125	up-regulation
evm.4.73	DDIT4	transcript 4	2.71508	2.31e-07	up-regulation	lma-miR-122-5p	down-regulation
evm.4.73	DDIT4	transcript 4	2.71508	2.31e-07	up-regulation	lma-miR-122	down-regulation
evm.102.22	DNER	Delta notch-like EGF repeat containing	-3.71234	0.000121683	down-regulation	lma-miR-196a	up-regulation
evm.101.12_evm.101.13	VPS11	Vacuolar protein	1.67488	7.89e-08	up-regulation	novel-miR-272	down-regulation
evm.110.36	ITGB1	integrin	-1.0515	0.00742873	down-regulation	novel-miR-368	up-regulation
evm.110.36	ITGB1	integrin	-1.0515	0.00742873	down-regulation	lma-miR-144	up-regulation
evm.14.79	BRD2	Bromodomain containing 2b	1.43971	4.39e-07	up-regulation	lma-miR-122-5p	down-regulation
evm.14.79	BRD2	Bromodomain containing 2b	1.43971	4.39e-07	up-regulation	lma-miR-122	down-regulation
evm.67.57	SNRNP70	Small nuclear ribonucleoprotein 70	-1.08891	5.47e-12	down-regulation	lma-miR-221-5p	up-regulation
evm.68.70	NA	Si dkey-16j16.4	1.70803	1.38e-07	up-regulation	lma-miR-122-5p	down-regulation
evm.68.70	NA	Si dkey-16j16.4	1.70803	1.38e-07	up-regulation	lma-miR-184-3p	down-regulation
evm.68.70	NA	Si dkey-16j16.4	1.70803	1.38e-07	up-regulation	lma-miR-184	down-regulation
evm.68.70	NA	Si dkey-16j16.4	1.70803	1.38e-07	up-regulation	lma-miR-122	down-regulation
evm.7.83	TRAM1	Translocating chain-associating membrane protein 1	2.93017	4.26e-21	up-regulation	novel-miR-272	down-regulation
evm.92.49	HIC1	Hypermethylated in cancer 1	2.26241	2.04e-06	up-regulation	novel-miR-272	down-regulation
evm.99.8	GRPEL1	Essential component of the PAM complex, a complex required for the translocation of transit peptide-containing proteins from the inner membrane into the mitochondrial matrix in an ATP-dependent manner	2.37228	1.38e-21	up-regulation	lma-miR-92b	down-regulation
evm.99.8	GRPEL1	Essential component of the PAM complex, a complex required for the translocation of transit peptide-containing proteins from the inner membrane into the mitochondrial matrix in an ATP-dependent manner	2.37228	1.38e-21	up-regulation	novel-miR-154	down-regulation
evm.24.2	SHISA7	regulation of glutamate receptor clustering	7.22476	9.83e-10	up-regulation	lma-miR-219a	down-regulation
evm.133.23	RAD51B	RAD51 homolog B (S. cerevisiae)	1.07192	0.0031829	up-regulation	novel-miR-444	down-regulation
evm.40.66	TECR	trans-2,3-enoyl-CoA reductase a	1.5742	7.62e-07	up-regulation	lma-miR-184-3p	down-regulation
evm.40.66	TECR	trans-2,3-enoyl-CoA reductase a	1.5742	7.62e-07	up-regulation	lma-miR-184	down-regulation
evm.31.104	STOML2	Stomatin (EPB72)-like 2	-1.13029	1.22e-06	down-regulation	lma-miR-196a	up-regulation
evm.31.104	STOML2	Stomatin (EPB72)-like 2	-1.13029	1.22e-06	down-regulation	lma-miR-196b-1	up-regulation
evm.31.104	STOML2	Stomatin (EPB72)-like 2	-1.13029	1.22e-06	down-regulation	lma-miR-132-5p	up-regulation
evm.61.57	snrk	SNF related kinase a	1.57269	0.00444246	up-regulation	lma-miR-122-5p	down-regulation
evm.61.57	snrk	SNF related kinase a	1.57269	0.00444246	up-regulation	lma-miR-92b	down-regulation
evm.109.13	ZBTB3	Zinc finger and BTB	-1.31531	1.54e-07	down-regulation	lma-miR-196b-1	up-regulation
evm.28.114	KCNA1	Potassium voltage-gated channel	-4.15992	0.000380755	down-regulation	lma-miR-221-5p	up-regulation
evm.1.373	FNDC1	fibronectin type III	-1.54938	0.000534264	down-regulation	lma-miR-99a	up-regulation
evm.43.13	ACOT9	acyl-CoA thioesterase 9, tandem duplicate	2.28263	2.47e-11	up-regulation	novel-miR-444	down-regulation
evm.44.119	top1	Topoisomerase (DNA) I	2.24584	2.76e-14	up-regulation	novel-miR-444	down-regulation
evm.168.42	NA	ubiquitin carboxyl-terminal hydrolase	2.22902	5.01e-10	up-regulation	novel-miR-444	down-regulation
evm.75.38	gabra6	Gamma-aminobutyric acid (GABA) A receptor, alpha 6a	4.14134	0.000333774	up-regulation	novel-miR-272	down-regulation
evm.5.306	COPZ1	Coatomer protein complex, subunit zeta 1	3.26251	1.75e-33	up-regulation	lma-miR-122-5p	down-regulation
evm.5.306	COPZ1	Coatomer protein complex, subunit zeta 1	3.26251	1.75e-33	up-regulation	lma-miR-122	down-regulation
evm.162.42	MSMO1	Methylsterol monooxygenase 1	5.66481	1.22e-28	up-regulation	lma-miR-122-5p	down-regulation
evm.162.42	MSMO1	Methylsterol monooxygenase 1	5.66481	1.22e-28	up-regulation	lma-miR-122	down-regulation
evm.118.20	PIK3CG	Phosphoinositide-3-kinase, catalytic, gamma polypeptide	-1.19255	2.22e-08	down-regulation	lma-miR-132-5p	up-regulation
evm.171.22	ERGIC1	Endoplasmic reticulum-golgi intermediate compartment	2.34859	9.37e-14	up-regulation	lma-miR-184-3p	down-regulation
evm.171.22	ERGIC1	Endoplasmic reticulum-golgi intermediate compartment	2.34859	9.37e-14	up-regulation	lma-miR-184	down-regulation
evm.80.51	LCLAT1	Lysocardiolipin acyltransferase 1	-1.47824	3.16e-11	down-regulation	lma-miR-499a	up-regulation
evm.74.1	dnajc16	homolog, subfamily C, member 16	3.91677	2.54e-24	up-regulation	lma-miR-122-5p	down-regulation
evm.74.1	dnajc16	homolog, subfamily C, member 16	3.91677	2.54e-24	up-regulation	lma-miR-92b	down-regulation
evm.74.1	dnajc16	homolog, subfamily C, member 16	3.91677	2.54e-24	up-regulation	lma-miR-122	down-regulation
evm.176.48	SH2D4A	Hematopoietic SH2 domain containing	1.90409	1.88e-17	up-regulation	novel-miR-272	down-regulation
evm.169.13	BAZ1A	Bromodomain adjacent to zinc finger domain	2.13439	4.41e-16	up-regulation	novel-miR-444	down-regulation
evm.169.13	BAZ1A	Bromodomain adjacent to zinc finger domain	2.13439	4.41e-16	up-regulation	novel-miR-154	down-regulation
evm.98.87	DNAH11	heavy chain 11	6.63367	1.6e-05	up-regulation	lma-miR-92b	down-regulation
evm.210.23	NA	Nuclear factor, interleukin 3 regulated, member	-2.39173	1.84e-08	down-regulation	lma-miR-196b-2	up-regulation
evm.5.88	TNFRSF25	Tumor necrosis factor receptor superfamily member	-2.36472	0.000430922	down-regulation	lma-miR-196b-1	up-regulation
evm.73.181	pde4b	cAMP-specific 3',5'-cyclic phosphodiesterase	2.09561	2.19e-07	up-regulation	lma-miR-122-5p	down-regulation
evm.62.57_evm.62.58_evm.62.59	BCAS3	Breast carcinoma amplified sequence 3	1.3273	1.74e-05	up-regulation	novel-miR-272	down-regulation
evm.87.33	tp53	induces growth arrest or apoptosis depending on the physiological circumstances and cell type. Involved in cell cycle regulation as a trans-activator that acts to negatively regulate cell division by controlling a set of genes required for this process. One of the activated genes is an inhibitor of cyclin-dependent kinases. Apoptosis induction seems to be mediated either by stimulation of BAX and…	1.70538	2.19e-18	up-regulation	lma-miR-205	down-regulation
evm.0.169	ANAPC7	Anaphase promoting complex subunit 7	-1.41001	3.86e-08	down-regulation	novel-miR-422	up-regulation
evm.41.114	NA	NA	-2.98237	0.00553339	down-regulation	lma-miR-132-5p	up-regulation
evm.38.85	AHSA1	AHA1, activator of heat shock protein ATPase homolog 1, like	6.52004	6.4e-270	up-regulation	lma-miR-92b	down-regulation
evm.36.72_evm.36.73_evm.36.74	PLEKHA4	Pleckstrin homology domain-containing family A member	1.37273	7.07e-06	up-regulation	novel-miR-272	down-regulation
evm.33.25	SSPO	Subcommissural organ spondin	7.34372	1.22e-19	up-regulation	lma-miR-205	down-regulation
evm.33.25	SSPO	Subcommissural organ spondin	7.34372	1.22e-19	up-regulation	novel-miR-444	down-regulation
evm.4.171	AFAP1L2	Actin filament associated protein 1-like 2	1.01955	0.000188664	up-regulation	lma-miR-122-5p	down-regulation
evm.9.231	FKBP8	FK506 binding protein 8	2.49174	6.71e-33	up-regulation	novel-miR-444	down-regulation
evm.179.55	RNF126	Ring finger protein 126	1.45143	0.000447893	up-regulation	lma-miR-205	down-regulation
evm.179.55	RNF126	Ring finger protein 126	1.45143	0.000447893	up-regulation	lma-miR-219a	down-regulation
evm.179.55	RNF126	Ring finger protein 126	1.45143	0.000447893	up-regulation	lma-miR-184-3p	down-regulation
evm.179.55	RNF126	Ring finger protein 126	1.45143	0.000447893	up-regulation	lma-miR-184	down-regulation
evm.48.66	PLIN2	Belongs to the perilipin family	3.10252	2.33e-05	up-regulation	lma-miR-219a	down-regulation
evm.123.60	ALG3	Adds the first Dol-P-Man derived mannose in an alpha-1,3 linkage to Man(5)GlcNAc(2)-PP-Dol	1.0951	5.28e-05	up-regulation	novel-miR-154	down-regulation
evm.40.74	TUBB4A	Tubulin is the major constituent of microtubules. It binds two moles of GTP, one at an exchangeable site on the beta chain and one at a non-exchangeable site on the alpha chain	7.04814	3.35e-23	up-regulation	lma-miR-122-5p	down-regulation
evm.40.74	TUBB4A	Tubulin is the major constituent of microtubules. It binds two moles of GTP, one at an exchangeable site on the beta chain and one at a non-exchangeable site on the alpha chain	7.04814	3.35e-23	up-regulation	novel-miR-272	down-regulation
evm.96.91	EFNA2	Belongs to the ephrin family	6.59409	0.00265932	up-regulation	novel-miR-272	down-regulation
evm.209.25	mid1ip1	MID1 interacting protein	2.92636	1.95e-11	up-regulation	lma-miR-122-5p	down-regulation
evm.209.25	mid1ip1	MID1 interacting protein	2.92636	1.95e-11	up-regulation	lma-miR-122	down-regulation
evm.386.1	ELAVL1	Belongs to the RRM elav family	1.76141	1.44e-14	up-regulation	lma-miR-205	down-regulation
evm.44.111	NDRG3	N-myc downstream regulated family member	1.47151	4.74e-07	up-regulation	lma-miR-122-5p	down-regulation
evm.44.111	NDRG3	N-myc downstream regulated family member	1.47151	4.74e-07	up-regulation	lma-miR-122	down-regulation
evm.245.20	CLCN3	Chloride channel 3	1.30383	0.000429424	up-regulation	novel-miR-444	down-regulation
evm.117.26	DEGS1	Degenerative spermatocyte homolog 1, lipid desaturase (Drosophila)	2.25454	2.39e-12	up-regulation	lma-miR-205	down-regulation
evm.117.26	DEGS1	Degenerative spermatocyte homolog 1, lipid desaturase (Drosophila)	2.25454	2.39e-12	up-regulation	novel-miR-444	down-regulation
evm.179.38	BTBD2	BTB (POZ) domain containing 2	-2.14445	4.83e-18	down-regulation	lma-miR-144	up-regulation
evm.40.63	TRIM35	Tripartite motif containing 35-12	7.85382	9.35e-130	up-regulation	lma-miR-122-5p	down-regulation
evm.40.63	TRIM35	Tripartite motif containing 35-12	7.85382	9.35e-130	up-regulation	lma-miR-122	down-regulation
evm.135.68	ARHGAP17	Rho GTPase activating protein	1.02431	0.00554375	up-regulation	novel-miR-272	down-regulation
evm.31.19	NA	Belongs to the ephrin family	-1.82646	0.000327763	down-regulation	lma-miR-221-5p	up-regulation
evm.115.43	ssuh2	Protein SSUH2 homolog	-5.38938	0.00282894	down-regulation	lma-miR-132-5p	up-regulation
evm.55.41	TMEFF2	Transmembrane protein with EGF-like and two follistatin-like domains	3.54987	0.000136199	up-regulation	lma-miR-92b	down-regulation
evm.55.41	TMEFF2	Transmembrane protein with EGF-like and two follistatin-like domains	3.54987	0.000136199	up-regulation	novel-miR-444	down-regulation
evm.15.52	NA	Belongs to the IL-15 IL-21 family	-1.69214	1.2e-05	down-regulation	lma-miR-221-5p	up-regulation
evm.15.52	NA	Belongs to the IL-15 IL-21 family	-1.69214	1.2e-05	down-regulation	lma-miR-221-5p	up-regulation
evm.7.290	esco1	Establishment of sister chromatid cohesion N-acetyltransferase 1	-1.18846	6.46e-05	down-regulation	lma-miR-144	up-regulation
evm.30.146	wt1	Wilms' tumor	4.81908	0.00645567	up-regulation	lma-miR-184-3p	down-regulation
evm.30.146	wt1	Wilms' tumor	4.81908	0.00645567	up-regulation	lma-miR-184	down-regulation
evm.146.7	NR4A2	Nuclear receptor subfamily 4, group A, member	1.72544	0.00342804	up-regulation	novel-miR-272	down-regulation
evm.78.57	IPO9	Importin 9	-1.28274	0.000112274	down-regulation	lma-miR-221-5p	up-regulation
evm.94.25	TXNDC11	Thioredoxin domain containing 11	1.2962	1.23e-05	up-regulation	lma-miR-205	down-regulation
evm.5.367	CAPZA1	F-actin-capping proteins bind in a Ca(2 )-independent manner to the fast growing ends of actin filaments (barbed end) thereby blocking the exchange of subunits at these ends. Unlike other capping proteins (such as gelsolin and severin), these proteins do not sever actin filaments	-1.10073	2e-06	down-regulation	novel-miR-368	up-regulation
evm.48.78	SPAG17	antigen 17	-2.57914	1.56e-11	down-regulation	lma-miR-499a	up-regulation
evm.3.318	ankrd13a	Ankyrin repeat	1.67566	4.54e-06	up-regulation	novel-miR-272	down-regulation
evm.20.115	TXNRD3	Thioredoxin reductase 1	1.25625	1.92e-11	up-regulation	novel-miR-444	down-regulation
evm.105.42	KLF11	Kruppel-like factor 11a	-2.51449	2.78e-11	down-regulation	lma-miR-196a	up-regulation
evm.105.42	KLF11	Kruppel-like factor 11a	-2.51449	2.78e-11	down-regulation	lma-miR-196b-1	up-regulation
evm.105.42	KLF11	Kruppel-like factor 11a	-2.51449	2.78e-11	down-regulation	novel-miR-225	up-regulation
evm.287.14	OLFM1	Olfactomedin	6.66895	0.000134949	up-regulation	lma-miR-122-5p	down-regulation
evm.287.14	OLFM1	Olfactomedin	6.66895	0.000134949	up-regulation	novel-miR-272	down-regulation
evm.287.14	OLFM1	Olfactomedin	6.66895	0.000134949	up-regulation	lma-miR-122	down-regulation
evm.82.68	TMEM255A	Transmembrane protein 255A	-1.32956	0.00045326	down-regulation	novel-miR-368	up-regulation
evm.130.40	LECT2	Leukocyte cell-derived	-1.40728	1.35e-05	down-regulation	novel-miR-422	up-regulation
evm.1.210	SLC2A12	Solute carrier family 2, facilitated glucose transporter member 12	-3.38579	1.31e-06	down-regulation	novel-miR-225	up-regulation
evm.1.210	SLC2A12	Solute carrier family 2, facilitated glucose transporter member 12	-3.38579	1.31e-06	down-regulation	lma-miR-221-5p	up-regulation
evm.51.52	CRTC3	transcription coactivator	3.23479	9.17e-07	up-regulation	novel-miR-272	down-regulation
evm.79.4	pls1	Plastin 1 (I isoform)	3.98278	0.00835027	up-regulation	lma-miR-122-5p	down-regulation
evm.79.4	pls1	Plastin 1 (I isoform)	3.98278	0.00835027	up-regulation	lma-miR-122	down-regulation
evm.55.92	GLS	Glutaminase	2.72006	2.71e-19	up-regulation	novel-miR-444	down-regulation
evm.207.25	NA	NA	1.181	0.00242852	up-regulation	novel-miR-444	down-regulation
evm.5.295	HOXC9	homeobox protein	-1.62204	0.000656212	down-regulation	lma-miR-196a1	up-regulation
evm.109.53	NA	PXA domain	5.65225	2.43e-38	up-regulation	lma-miR-122-5p	down-regulation
evm.109.53	NA	PXA domain	5.65225	2.43e-38	up-regulation	lma-miR-122	down-regulation
evm.268.1	NA	neuronal	-1.96357	1.58e-06	down-regulation	lma-miR-221-5p	up-regulation
evm.268.1	NA	neuronal	-1.96357	1.58e-06	down-regulation	lma-miR-30d-3p	up-regulation
evm.268.1	NA	neuronal	-1.96357	1.58e-06	down-regulation	lma-miR-221-5p	up-regulation
evm.67.36	ARL4D	Belongs to the small GTPase superfamily. Arf family	1.63278	0.00016919	up-regulation	lma-miR-205	down-regulation
evm.67.36	ARL4D	Belongs to the small GTPase superfamily. Arf family	1.63278	0.00016919	up-regulation	lma-miR-122-5p	down-regulation
evm.0.308	GPRNPY2	Belongs to the G-protein coupled receptor 1 family	8.96015	8.8e-07	up-regulation	lma-miR-122-5p	down-regulation
evm.0.308	GPRNPY2	Belongs to the G-protein coupled receptor 1 family	8.96015	8.8e-07	up-regulation	lma-miR-122	down-regulation
evm.17.174	EGFR	Epidermal growth factor receptor	1.06111	0.00177369	up-regulation	lma-miR-92b	down-regulation
evm.17.174	EGFR	Epidermal growth factor receptor	1.06111	0.00177369	up-regulation	novel-miR-272	down-regulation
evm.10.198	ERLEC1	Endoplasmic reticulum lectin 1	2.21931	1.67e-26	up-regulation	novel-miR-444	down-regulation
evm.6.3	PHLDA2	Pleckstrin homology-like domain family A member 2	1.18694	3.69e-05	up-regulation	lma-miR-205	down-regulation
evm.2.124	CYB5R3	b5 reductase	-1.41419	1.11e-07	down-regulation	novel-miR-368	up-regulation
evm.2.124	CYB5R3	b5 reductase	-1.41419	1.11e-07	down-regulation	lma-miR-30c	up-regulation
evm.20.94	CDK18	Cyclin-dependent kinase 18	2.91174	7.04e-07	up-regulation	lma-miR-205	down-regulation
evm.72.149	ANK3	Ankyrin 3b	-1.49072	3.43e-09	down-regulation	novel-miR-225	up-regulation
evm.2.88	ERI1	Exoribonuclease 1	2.7966	1.74e-16	up-regulation	lma-miR-122-5p	down-regulation
evm.2.88	ERI1	Exoribonuclease 1	2.7966	1.74e-16	up-regulation	lma-miR-122	down-regulation
evm.12.189	psmd1	Proteasome (prosome, macropain) 26S subunit, non-ATPase, 1	1.00389	2.3e-06	up-regulation	lma-miR-184-3p	down-regulation
evm.12.189	psmd1	Proteasome (prosome, macropain) 26S subunit, non-ATPase, 1	1.00389	2.3e-06	up-regulation	lma-miR-184	down-regulation
evm.0.202	MXD1	Max dimerization protein	-1.04098	0.000759034	down-regulation	lma-miR-196a	up-regulation
evm.0.202	MXD1	Max dimerization protein	-1.04098	0.000759034	down-regulation	novel-miR-125	up-regulation
evm.255.19	HHATL	Belongs to the membrane-bound acyltransferase family	-4.34142	2.57e-09	down-regulation	lma-miR-30d-3p	up-regulation
evm.342.3	APOBEC2	Apolipoprotein B mRNA editing enzyme, catalytic polypeptide-like 2a	-2.95827	5.32e-11	down-regulation	novel-miR-225	up-regulation
evm.23.86	NA	Gelsolin homology domain	-1.25705	0.0011355	down-regulation	lma-miR-221-5p	up-regulation
evm.9.79	QSOX1	sulfhydryl oxidase 1	2.06552	4.42e-05	up-regulation	lma-miR-205	down-regulation
evm.127.73	MYLIP	Myosin regulatory light chain interacting protein	-1.12844	0.00585984	down-regulation	lma-miR-196a	up-regulation
evm.233.11	SLC27A2	pristanate-CoA ligase activity	4.2562	0.00163959	up-regulation	lma-miR-122-5p	down-regulation
evm.79.137	CNIH1	Cornichon family AMPA receptor auxiliary protein 1	2.99018	4.75e-56	up-regulation	lma-miR-205	down-regulation
evm.269.19_evm.269.20	PARP10	Ubiquitin interaction motif	-1.60464	6.14e-15	down-regulation	lma-miR-30d-3p	up-regulation
evm.28.126	ASB13	Ankyrin repeat and SOCS box	-1.4478	0.00294034	down-regulation	lma-miR-132-5p	up-regulation
evm.85.6	FBP2	Belongs to the FBPase class 1 family	-1.34214	1.58e-07	down-regulation	lma-miR-196a1	up-regulation
evm.4.79	SAR1A	Secretion associated Ras related GTPase 1A	2.16808	9.59e-15	up-regulation	lma-miR-200b-5p	down-regulation
evm.164.33	NSMAF	Neutral sphingomyelinase (N-SMase) activation associated factor	-1.3127	1.06e-05	down-regulation	lma-miR-196a	up-regulation
evm.4.137	ZNF385C	Zinc finger protein	6.55791	0.000108997	up-regulation	lma-miR-92b	down-regulation
evm.86.145	RFT1	RFT1 homolog	2.59611	4e-11	up-regulation	novel-miR-444	down-regulation
evm.0.56	EHMT1	SET (Su(var)3-9, Enhancer-of-zeste, Trithorax) domain	-1.17815	7.51e-05	down-regulation	novel-miR-225	up-regulation
evm.73.163	TMEM69	Transmembrane protein 69	2.64021	9.35e-26	up-regulation	novel-miR-154	down-regulation
evm.102.37	GDPD1	Glycerophosphodiester phosphodiesterase domain containing 1	1.90044	1.13e-09	up-regulation	novel-miR-444	down-regulation
evm.8.190	PGF	Belongs to the PDGF VEGF growth factor family	2.15041	0.00019671	up-regulation	lma-miR-122-5p	down-regulation
evm.8.190	PGF	Belongs to the PDGF VEGF growth factor family	2.15041	0.00019671	up-regulation	lma-miR-122	down-regulation
evm.81.126	MAP2K7	Mitogen-activated protein kinase kinase 7	1.99919	0.000348561	up-regulation	lma-miR-184-3p	down-regulation
evm.81.126	MAP2K7	Mitogen-activated protein kinase kinase 7	1.99919	0.000348561	up-regulation	novel-miR-272	down-regulation
evm.81.126	MAP2K7	Mitogen-activated protein kinase kinase 7	1.99919	0.000348561	up-regulation	lma-miR-184	down-regulation
evm.63.96	DGCR14	DiGeorge syndrome critical region gene 14	2.29542	7.51e-11	up-regulation	novel-miR-272	down-regulation
evm.490.3	NA	NA	-1.31233	2.3e-07	down-regulation	novel-miR-354	up-regulation
evm.8.289	cyp1c1	cytochrome P450	1.56559	3.89e-12	up-regulation	lma-miR-219a	down-regulation
evm.190.15	col-75	Collagen, type XIV, alpha	-1.8388	0.000763141	down-regulation	lma-miR-196a1	up-regulation
evm.190.15	col-75	Collagen, type XIV, alpha	-1.8388	0.000763141	down-regulation	lma-miR-221-5p	up-regulation
evm.190.15	col-75	Collagen, type XIV, alpha	-1.8388	0.000763141	down-regulation	lma-miR-221-5p	up-regulation
evm.145.40	CACNG6	Calcium channel, voltage-dependent, gamma subunit 6a	-2.90519	1.48e-14	down-regulation	lma-miR-196b-1	up-regulation
evm.145.40	CACNG6	Calcium channel, voltage-dependent, gamma subunit 6a	-2.90519	1.48e-14	down-regulation	lma-miR-221-5p	up-regulation
evm.318.20	SLC31A1	Solute carrier family 31 (copper transporters), member 1	1.76483	2.34e-13	up-regulation	novel-miR-272	down-regulation
evm.11.319	PLEKHG5	Domain found in Dishevelled, Egl-10, and Pleckstrin (DEP)	1.98394	7.18e-08	up-regulation	novel-miR-444	down-regulation
evm.11.319	PLEKHG5	Domain found in Dishevelled, Egl-10, and Pleckstrin (DEP)	1.98394	7.18e-08	up-regulation	lma-miR-184-3p	down-regulation
evm.11.319	PLEKHG5	Domain found in Dishevelled, Egl-10, and Pleckstrin (DEP)	1.98394	7.18e-08	up-regulation	lma-miR-184	down-regulation
evm.13.50	Msx	Muscle segment homeobox	2.95179	0.00188622	up-regulation	novel-miR-272	down-regulation
evm.216.22	NA	NA	5.35985	1.44e-05	up-regulation	lma-miR-92b	down-regulation
evm.3.384	homer1	Homer homolog	-3.22288	7.55e-08	down-regulation	lma-miR-196a	up-regulation
evm.3.384	homer1	Homer homolog	-3.22288	7.55e-08	down-regulation	lma-miR-196b-1	up-regulation
evm.45.135	CPS1	Carbamoyl-phosphate synthase	-2.36396	0.000995772	down-regulation	lma-miR-221-5p	up-regulation
evm.104.105	MFHAS1	Malignant fibrous histiocytoma amplified sequence 1	-1.87451	8.41e-06	down-regulation	lma-miR-30d-3p	up-regulation
evm.169.1	TRAF3	TNF receptor-associated factor 3	1.29835	3.91e-08	up-regulation	novel-miR-444	down-regulation
evm.169.1	TRAF3	TNF receptor-associated factor 3	1.29835	3.91e-08	up-regulation	lma-miR-184-3p	down-regulation
evm.169.1	TRAF3	TNF receptor-associated factor 3	1.29835	3.91e-08	up-regulation	lma-miR-184	down-regulation
evm.209.19_evm.209.20	bcor	BCL6 co-repressor	1.11781	0.000289121	up-regulation	lma-miR-92b	down-regulation
evm.209.19_evm.209.20	bcor	BCL6 co-repressor	1.11781	0.000289121	up-regulation	novel-miR-444	down-regulation
evm.254.19	SLC30A4	Solute carrier family 30 (zinc transporter), member 4	1.49436	2.77e-10	up-regulation	novel-miR-154	down-regulation
